# Supplementary material for: Cross-domain metabolic interactions link Methanobrevibacter smithii to colorectal cancer microbial ecosystems
Source: Nat Commun. 2026 Feb 20;17:2979. doi: 10.1038/s41467-026-69711-7 (PMC13035836; doi:10.1038/s41467-026-69711-7)
Supplement: Supplementary file 3 — Supplementary Data 1 [file 41467_2026_69711_MOESM3_ESM.xlsx]

## Sheet: Sheet1
Supplementary Data S1. Details of the studies and fecal metagenome samples included in the meta-analysis
Disease	Study	Design	Country	Sample size by group (N)a	Sample size after matching by sex, age (+/- 5), and BMI (+/-3)	DNA Extraction	Sequencing platform	Accession number
CRC	Yachida et al.1	Observational	Japan	CRC (258) [stage 0 (73), stage I/II (111), stage III/IV (74)]; Healthy control (251)	CRC stage 0 (70) (matched with 70 healthy controls), stage I/II) (111) (matched with 111 healthy controls), stage III/IV (71) (matched with 71 healthy controls) , (Total number of controls = 123)b	bead-beating method, GNOME DNA Isolation Kit	Illumina HiSeq 2500	PRJDB4176
	Zeller et al.2	Observational	France/Germany	CRC (90) [ stage 0 (2), stage I/II (44), stage III/IV (44)]; Control (59)	CRC stage I/II(32) (matched with 32 controls); stage III/IV(36) (matched with 36 control ), (Total number of controls = 44)b	GNOME® DNA Isolation Kit	Illumina HiSeq 2000	PRJEB6070
	Feng et al.3	Case-controlc	Austria	CRC (46); Healthy control (63)	Matched by the study	NA	Illumina HiSeq 2000	PRJEB7774
	Yu et al.4	Case-control	China	CRC (74); Control (54)d	NA	Qiagen QIAamp DNA Stool Mini Kit (Qiagen)	Illumina HiSeq 2000	PRJEB10878
	Hannigan et al.5	Case-control	USA/Canada	CRC (28); Healthy control (28)	CRC (12); Healthy control (12)	PowerSoil HTP 96-well soil DNA isolation kit and an EPMotion 5075 pipetting system	Illumina HiSeq 4000	PRJNA389927
	Vogtmann et al.6	Case-control	USA	CRC (51) [Stage II (12), Stage III/IV (39)]; Control (53)	CRC stage II (12), Stage III/IV (28), (Total number of controls = 29)b	GNOME® DNA Isolation Kit	Illumina HiSeq 2000/2500	PRJEB12449
	Wirbel et al.7	Case-control	Germany	CRC (22); Control (60)e	CRC (19); Control (19)	(Ppreserved in RNALater, Sigma-Aldrich	Illumina HiSeq 2000/2500/4000	PRJEB27928
	Thomas et al.8	case-control	Italy	CRC (61); Control (52)	CRC (32); Control (32)	GNOME DNA isolation kit (MP Biochemicals)	HiSeq2500 (Illumina)	PRJNA447983
	Gupta et al.9	case-control	India	CRC (30); Control (30)	CRC (11); Control (11)	QIAamp Stool Mini Kit (Qiagen, CA) for healthy cohort	NextSeq 500/550 v2 sequencing	PRJNA531273_PRJNA397112
IBD	Franzosa et al.10	Cohort ((PRISM, LLDeep, NLIBD)	USA/Netherlands	CD (82); UC (69); non-IBD (52)f	CD (52); non-IBD (52)/ UC (39); non-IBD (39), (Total number of controls = 52)b	QIAamp DNA Stool Mini Kit (QIAGEN)	Illumina HiSeq 2500	PRJNA400072
T2D	Qin et al.11	Case-control	China	T2D (85); Control (129)	T2D (47); Control (47)	NA	Illumina GAIIx/HiSeq 2000	SRA045646, SRA050230
MS	Zhou et al.12	Case-control	USA, Scotland	MS (35); Control (77)g	MS (28); Control (28)	QIAamp PowerFecal DNA Kit, MagAttract PowerSoil DNA EP Kit, Kapa Illumina Library Quantification Kit, Pico Green Quantification Kit	Illumina NovaSeq 6000	PRJEB32762
Alzheimer’s disease	Laske et al.13	Case-control	Germany	Pre-AD (48); AD (7); Healthy control (56)	Pre-AD (34); Healthy Control (34)	ZymoBiomics DNA Miniprep Kit D4300	Illumina HiSeq 2000	PRJEB47976
	Ferreiro et al.14	Case-control	USA	Pre-AD (n=49); healthy control (115)	Pre-AD (49); Healthy control (49)	DNeasy PowerSoil Pro Kit	Illumina NovaSeq 6000	PRJNA798058
Schizophrenia	Zhu et al.15	Case-control	China	SCZ (90); healthy control (81)	SCZ (65); Control (65)	NA	Illumina HiSeq X10	PRJEB29127
PD	Wallen et al.16	Case- control	USA	PD (442); Control (212)	PD (190); Control (190)	Qiagen (Germantown, MD, USA) DNeasy PowerSoil Pro high-throughput kit on the QIAcube high-throughput platform	Illumina NovaSeq 6000	PRJNA834801
	Jo et al.17	Case-control	South Korea	PD (82); Control (74)h	NA	NA	Illumina NovaSeq 6000	PRJNA743718
	Boktor et al.18	Case- control c	USA	PD (48); Control (41)h	Matched by the study	Qiagen MagAttract PowerSoil gDNA kit	Illumina NextSeq	PRJEB53401
	Bedarf et al.19	Case-control c	Germany	PD (31); Control (28)f	Matched by the study	NA	Illumina Hiseq4000	PRJEB17784
a Only the number of samples which had known metadata in either the original article or the NCBI Bioproject website, where raw sequences were deposited, and we could link the metadata of the original metadata file in the paper and the sequences are included.
b Controls may be reused across comparisons.
d Case-control samples were matched (stratified) based on cofounders age, sex, and BMI. For Bedarf et al.19 case-control samples were matched only based on age, and metadata for sex, and BMI was not provided.
c Case-control samples could not be matched based on age, sex, and BMI, since this data could not be retrieved for each sample, however, based on the study, for cases median age 67 years; 26 were females, and for controls median age 62 years; 21 were females.
d The number of samples in the original article is 60 for cases, however, only 22 subjects were newly recruited, while the rest are from the study of Zeller et al.2 and therefore, we only analyzed the newly recruited ones and discarded the rest, and matched the controls based on sex, age, BMI.
e Household controls were deleted since they were not matched with cases based on either age, sex, or BMI and no metadata was available in this regard, so that we can match them later.
f Only the cases, which did not receive any treatment, were included.
g Case-control samples could not be matched based on age, sex, and BMI, since this data could not be retrieved for each sample, however, based on the study, differences between age, sex, and BMI of cases and controls were reported to be non-significant according to the study.
h Only samples within the pilot study and adults were included.
References
1	Yachida, S., Mizutani, S., Shiroma, H., Shiba, S., Nakajima, T., Sakamoto, T., Watanabe, H., Masuda, K., Nishimoto, Y., Kubo, M., et al. Metagenomic and metabolomic analyses reveal distinct stage-specific phenotypes of the gut microbiota in colorectal cancer. Nature Medicine 25, 968-976 (2019).
2	Zeller, G., Tap, J., Voigt, A.Y., Sunagawa, S., Kultima, J.R., Costea, P.I., Amiot, A., Böhm, J., Brunetti, F., Habermann, N., et al. Potential of fecal microbiota for early‐stage detection of colorectal cancer. Molecular Systems Biology 10(2014).
3	Feng, Q., Liang, S., Jia, H., Stadlmayr, A., Tang, L., Lan, Z., Zhang, D., Xia, H., Xu, X., Jie, Z., et al. Gut microbiome development along the colorectal adenoma–carcinoma sequence. Nature Communications 6, 6528 (2015).
4	Yu, J., Feng, Q., Wong, S.H., Zhang, D., Liang, Q.Y., Qin, Y., Tang, L., Zhao, H., Stenvang, J., Li, Y., et al. Metagenomic analysis of faecal microbiome as a tool towards targeted non-invasive biomarkers for colorectal cancer. Gut 66, 70-78 (2017).
5	Hannigan, G.D., Duhaime, M.B., Ruffin, M.T., Koumpouras, C.C. & Schloss, P.D. Diagnostic potential and interactive dynamics of the colorectal cancer virome. mBio 9(2018).
6	Vogtmann, E., Hua, X., Zeller, G., Sunagawa, S., Voigt, Y.A., Hercog, R., Goedert, J.J., Shi, J., Bork, P. & Sinha, R. Colorectal cancer and the human gut microbiome: reproducibility with whole-genome shotgun sequencing. PLOS ONE 11, e0155362 (2016).
7	Wirbel, J., Pyl, P.T., Kartal, E., Zych, K., Kashani, A., Milanese, A., Fleck, J.S., Voigt, A.Y., Palleja, A., Ponnudurai, R., et al. Meta-analysis of fecal metagenomes reveals global microbial signatures that are specific for colorectal cancer. Nature Medicine 25, 679-689 (2019).
8	Thomas, A.M., Manghi, P., Asnicar, F., Pasolli, E., Armanini, F., Zolfo, M., Beghini, F., Manara, S., Karcher, N., Pozzi, C., et al. Metagenomic analysis of colorectal cancer datasets identifies cross-cohort microbial diagnostic signatures and a link with choline degradation. Nature Medicine 25, 667-678 (2019).
9	Gupta, A., Dhakan, D.B., Maji, A., Saxena, R., Prasoodanan, V.P.K., Mahajan, S., Pulikkan, J., Kurian, J., Gomez, A.M., Scaria, J., et al. Association of Flavonifractor plautii, a flavonoid-degrading bacterium, with thegut microbiome of colorectal cancer patients in India. mSystems 4(2019).
10	Franzosa, E.A., Sirota-Madi, A., Avila-Pacheco, J., Fornelos, N., Haiser, H.J., Reinker, S., Vatanen, T., Hall, A.B., Mallick, H., McIver, L.J., et al. Gut microbiome structure and metabolic activity in inflammatory bowel disease. Nature Microbiology 4, 293-305 (2018).
11	Qin, J., Li, Y., Cai, Z., Li, S., Zhu, J., Zhang, F., Liang, S., Zhang, W., Guan, Y., Shen, D., et al. A metagenome-wide association study of gut microbiota in type 2 diabetes. Nature 490, 55-60 (2012).
12	Zhou, X., Baumann, R., Gao, X., Mendoza, M., Singh, S., Katz Sand, I., Xia, Z., Cox, L.M., Chitnis, T., Yoon, H., et al. Gut microbiome of multiple sclerosis patients and paired household healthy controls reveal associations with disease risk and course. Cell 185, 3467-3486.e3416 (2022).
13	Laske, C., Müller, S., Preische, O., Ruschil, V., Munk, M.H.J., Honold, I., Peter, S., Schoppmeier, U. & Willmann, M. Signature of Alzheimer’s disease in intestinal microbiome: results from the AlzBiom study. Frontiers in Neuroscience 16(2022).
14	Ferreiro, A.L., Choi, J., Ryou, J., Newcomer, E.P., Thompson, R., Bollinger, R.M., Hall-Moore, C., Ndao, I.M., Sax, L., Benzinger, T.L.S., et al. Gut microbiome composition may be an indicator of preclinical Alzheimer’s disease. Science Translational Medicine 15(2023).
15	Zhu, F., Ju, Y., Wang, W., Wang, Q., Guo, R., Ma, Q., Sun, Q., Fan, Y., Xie, Y., Yang, Z., et al. Metagenome-wide association of gut microbiome features for schizophrenia. Nature Communications 11, 1612 (2020).
16	Wallen, Z.D., Demirkan, A., Twa, G., Cohen, G., Dean, M.N., Standaert, D.G., Sampson, T.R. & Payami, H. Metagenomics of Parkinson’s disease implicates the gut microbiome in multiple disease mechanisms. Nature Communications 13, 6958 (2022).
17	Jo, S., Kang, W., Hwang, Y.S., Lee, S.H., Park, K.W., Kim, M.S., Lee, H., Yoon, H.J., Park, Y.K., Chalita, M., et al. Oral and gut dysbiosis leads to functional alterations in Parkinson’s disease. npj Parkinson's Disease 8, 87 (2022).
18	Boktor, J.C., Sharon, G., Verhagen Metman, L.A., Hall, D.A., Engen, P.A., Zreloff, Z., Hakim, D.J., Bostick, J.W., Ousey, J., Lange, D., et al. Integrated multi‐cohort analysis of the Parkinson's disease gut metagenome. Movement Disorders 38, 399-409 (2023).
19	Bedarf, J.R., Hildebrand, F., Coelho, L.P., Sunagawa, S., Bahram, M., Goeser, F., Bork, P. & Wüllner, U. Functional implications of microbial and viral gut metagenome changes in early stage L-DOPA-naïve Parkinson’s disease patients. Genome Medicine 9, 39 (2017).
