# Supplementary material for: Cross-domain metabolic interactions link Methanobrevibacter smithii to colorectal cancer microbial ecosystems
Source: Nat Commun. 2026 Feb 20;17:2979. doi: 10.1038/s41467-026-69711-7 (PMC13035836; doi:10.1038/s41467-026-69711-7)
Supplement: Supplementary file 4 — Supplementary Data 2 [file 41467_2026_69711_MOESM4_ESM.xlsx]

## Sheet: Sheet1
	Combined (CRC)		Yachida (stage 0)		Yachida (stage I/II)		Yachida (stage III/IV)		Zeller (stage I/II)		Zeller (stage III/IV)		Feng		Yu		Hannigan		Vogtmann (Stage I/II)		Vogtmann (Stage III/IV)		Wirbel		Thomas		Gupta		Franzosa CD		Franzosa UC		Qin		Zhou		Combined (pre-AD)		Laske		Ferreiro		Zhu		Combined (PD)		Wallen		Jo
Top 5 Archaeal species	P	adjP	P	adjP	P	adjP	P	adjP	P	adjP	P	adjP	P	adjP	P	adjP	P	adjP	P	adjP	P	adjP	P	adjP	P	adjP	P	adjP	P	adjP	P	adjP	P	adjP	P	adjP	P	adjP	P	adjP	P	adjP	P	adjP	P	adjP	P	adjP	P
Methanobrevibacter_A_smithii	1.95525427212333e-05	9.77627136061666e-05	0.486003	0.810005	0.746964	0.836206	0.137696	0.172119	0.604331	0.835984	0.995465	0.995465	0.000311936033849866	0.00155968016924933	0.0469556062285095	0.117389015571274	0.251392966306814	0.418988277178023	0.621598	0.881634	0.908624	0.985789	0.799052582299855	0.930169009741658	0.0120977067356605	0.0604885336783023	0.000971465761600018	0.00485732880800009	0.00116314887218652	0.0029078721804663	0.205044962190115	0.371012110339077	0.268468882918504	0.447448138197507	0.201043692803361	0.718875051920423	0.892049	0.99934	0.0737247262556511	0.184311815639128	0.0501255269140104	0.250627634570052	0.00421377024499847	0.0210688512249924	7.28473736576679e-09	3.64236868288339e-08	0.525257521960242	0.525257521960242	0.677831790699393
Methanobrevibacter_A_smithii_A	0.0259641	0.0649103	0.759127	0.853312	0.836206	0.836206	0.0810957	0.172119	0.435567	0.835984	0.687767	0.889723	0.00104799893765894	0.00261999734414735	0.444871611698321	0.556089514622902	0.156804259391035	0.415561477820885	0.39558	0.881634	0.789644	0.985789	0.80286041758616	0.930169009741658	0.0505401321211718	0.12635033030293	0.00197357862572149	0.00493394656430373	0.000221296880906275	0.00110648440453138	0.206692363110955	0.371012110339077	0.253804591889697	0.447448138197507	0.941347995433721	0.941347995433721	0.484202	0.99934	0.0340190076263145	0.170095038131572	0.400401397287244	0.500501746609055	0.0612319608080988	0.150027272758298	3.82310780380936e-08	9.55776950952339e-08	0.0685300717268157	0.171325179317039	0.121635826347134
Methanobrevibacter_A_sp900766745	0.56336	0.704199	0.338725	0.810005	0.588971	0.836206	0.835116	0.835116	0.152715	0.763573	0.0328205	0.164102	0.0233863875637518	0.0389773126062529	0.0238169208284876	0.117389015571274	0.83790148454487	0.83790148454487	0.644095	0.881634	0.212907	0.532267	0.930169009741658	0.930169009741658	0.93045093869083	0.93045093869083	0.613839992381637	0.767299990477047	0.0103532280801636	0.017255380133606	0.222607266203446	0.371012110339077	0.0617876626791636	0.308938313395818	0.624253823213011	0.780317279016263	0.569757	0.99934	0.717450396560118	0.746669748488327	0.363073106403367	0.500501746609055	0.234275474922481	0.279262589597579	0.756945	0.876807	0.228599948691674	0.380999914486123	0.0270546151878998
Methanobrevibacter_A_woesei	0.138127	0.230211	0.853312	0.853312	0.289781	0.836206	0.126204	0.172119	0.861464	0.861464	0.711778	0.889723	0.218211461751501	0.218211461751501	0.70561895523141	0.70561895523141	0.166224591128354	0.415561477820885	0.705307	0.881634	0.141328	0.532267	0.371239920225492	0.930169009741658	0.225841100916692	0.376401834861153	1	1	0.101391851459594	0.101391851459594	0.855559679547502	0.855559679547502	0.733018973727386	0.733018973727386	0.43486088731229	0.724768145520484	0.702399	0.99934	0.746669748488327	0.746669748488327	0.396020445465504	0.500501746609055	0.0900163636549785	0.150027272758298	0.876807	0.876807	0.328005841945497	0.410007302431871	0.096673976102003
Methanosphaera_sp900322125	0.944788	0.944788	0.179974	0.810005	0.804538	0.836206	0.101251	0.172119	0.668787	0.835984	0.173133	0.432834	0.114337475368861	0.142921844211076	0.22839552101882	0.380659201698033	0.580669526385976	0.72583690798247	0.974899	0.974899	0.985789	0.985789	0.68205208742358	0.930169009741658	0.490844002911695	0.613555003639619	0.0783831165688458	0.130638527614743	0.0273316378811616	0.034164547351452	0.398694922791798	0.498368653489748	0.410216395734522	0.512770494668152	0.287550020768169	0.718875051920423	0.99934	0.99934	0.574305486500171	0.746669748488327	0.968945586485175	0.968945586485175	0.279262589597579	0.279262589597579	0.407569	0.679282	0.0405995826331821	0.171325179317039	0.967967039006042
[truncated: 5 more columns]
