# Supplementary material for: Cross-domain metabolic interactions link Methanobrevibacter smithii to colorectal cancer microbial ecosystems
Source: Nat Commun. 2026 Feb 20;17:2979. doi: 10.1038/s41467-026-69711-7 (PMC13035836; doi:10.1038/s41467-026-69711-7)
Supplement: Supplementary file 5 — Supplementary Data 3 [file 41467_2026_69711_MOESM5_ESM.xlsx]

## Sheet: Sheet1
	Combined (CRC)		Yachida (stage 0)		Yachida (stage I/II)		Yachida (stage III/IV)		Zeller (stage I/II)		Zeller (stage III/IV)		Feng		Yu		Hannigan		Vogtmann (Stage I/II)		Vogtmann (Stage III/IV)		Wirbel		Thomas		Gupta		Franzosa CD		Franzosa UC		Qin		Zhou		Combined (pre-AD)		Laske		Ferreiro		Zhu		Combined (CRC)		Wallen		Jo
Non-abundant Archaeal species	P	adjP	P	adjP	P	adjP	P	adjP	P	adjP	P	adjP	P	adjP	P	adjP	P	adjP	P	adjP	P	adjP	P	adjP	P	adjP	P	adjP	P	adjP	P	adjP	P	adjP	P	adjP	P	adjP	P	adjP	P	adjP	P	adjP	P	adjP	P	adjP	P
Methanobrevibacter_A_sp900322125	NA	NA	NA	NA	NA	NA	NA	NA	NA	NA	NA	NA	NA	NA	NA	NA	NA	NA	NA	NA	NA	NA	NA	NA	NA	NA	NA	NA	NA	NA	NA	NA	NA	NA	NA	NA	NA	NA	NA	NA	NA	NA	NA	NA	NA	NA	NA	NA	NA
Methanosphaera_stadtmanae	0.58941	0.58941	1	1	0.660602	1	0.25178	0.503561	0.126077	0.252154	0.325922	0.401718	0.843904802891801	0.96624887050827	0.197813760086686	0.296720640130029	NA	NA	0.166225	0.332449	0.041673	0.125019	0.0804889363578713	0.120733404536807	0.170536503490276	0.332669938984237	0.363302140886898	0.363302140886898	0.100797596986451	0.134396795981935	0.179714452020358	0.718857808081432	0.985761389338245	0.985761389338245	1	1	NA	NA	0.796205394693823	0.796205394693823	0.955220456817277	0.955220456817277	0.575936197179612	0.575936197179612	0.159051	0.278339	0.81297367491328	0.81297367491328	0.769636805860479
Methanomassiliicoccus_A_intestinalis	0.42646	0.511752	0.324273	0.948831	NA	NA	NA	NA	NA	NA	0.33094	0.401718	NA	NA	NA	NA	NA	NA	0.359317	0.359317	1	1	0.34345107683441	0.34345107683441	0.332669938984237	0.332669938984237	NA	NA	0.159309393367584	0.159309393367584	0.96871782897343	0.96871782897343	NA	NA	0.287211631485092	0.574423262970183	0.0298325	0.0745812	0.331753366775936	0.41469170846992	0.0716828549512926	0.28673141980517	NA	NA	8.14227421903439e-05	0.000569959	0.167761263953076	0.391442949223844	NA
Methanomethylophilus_alvus	0.12582	0.251641	0.566508	0.948831	1	1	0.555433	0.703446	0.0816335	0.252154	0.334765	0.401718	0.479986168812664	0.959972337625329	NA	NA	NA	NA	NA	NA	NA	NA	0.039884254958416	0.119652764875248	NA	NA	NA	NA	NA	NA	NA	NA	NA	NA	NA	NA	0.00572444	0.0286222	0.0809711954201042	0.400963594878698	NA	NA	NA	NA	0.109132	0.254642	0.0200022706720386	0.140015894704271	0.250539272591631
Methanobrevibacter_A_oralis	0.0265305	0.159183	0.711623	0.948831	0.99072	1	0.703446	0.703446	1	1	0.701426	0.701426	0.96624887050827	0.96624887050827	0.140681652413228	0.296720640130029	NA	NA	NA	NA	0.334903	0.502354	NA	NA	0.160580604937993	0.332669938984237	NA	NA	0.0123591888514422	0.0247183777028843	0.589283395645295	0.785711194193726	0.584845830278873	0.87726874541831	NA	NA	0.28439	0.473984	0.331753366775936	0.41469170846992	0.472600365504845	0.890973096404263	0.328681280881467	0.493021921322201	0.626827	0.626827	0.315396029066876	0.551943050867034	0.250539272591631
Methanobacterium_sp000499765	0.322864	0.484296	NA	NA	NA	NA	NA	NA	NA	NA	0.33094	0.401718	NA	NA	NA	NA	NA	NA	NA	NA	NA	NA	NA	NA	NA	NA	NA	NA	NA	NA	NA	NA	NA	NA	NA	NA	0.439898	0.549873	NA	NA	NA	NA	NA	NA	0.295698	0.344981	0.568858011536082	0.663667680125429	NA
Methanobrevibacter_A_sp900769095	0.121014	0.251641	NA	NA	0.32169	1	0.158769	0.503561	0.33267	0.44356	0.0818172	0.401718	0.0769439962559472	0.307775985023789	0.821831285088897	0.821831285088897	0.359317338329571	0.359317338329571	NA	NA	NA	NA	NA	NA	0.332669938984237	0.332669938984237	0.363302140886898	0.363302140886898	0.0123591888514422	0.0247183777028843	0.589283395645295	0.785711194193726	0.159524958094668	0.478574874284005	NA	NA	0.685288	0.685288	0.160385437951479	0.400963594878698	0.668229822303197	0.890973096404263	0.328681280881467	0.493021921322201	0.213297	0.298616	0.417315088945486	0.584241124523681	NA
Methanomassiliicoccus_luminyensis	NA	NA	NA	NA	NA	NA	NA	NA	NA	NA	NA	NA	NA	NA	NA	NA	NA	NA	NA	NA	NA	NA	NA	NA	NA	NA	NA	NA	NA	NA	NA	NA	NA	NA	NA	NA	NA	NA	NA	NA	NA	NA	NA	NA	0.0141209	0.0494231	0.157846480876863	0.391442949223844	NA
[truncated: 5 more columns]
