# Supplementary material for: Cross-domain metabolic interactions link Methanobrevibacter smithii to colorectal cancer microbial ecosystems
Source: Nat Commun. 2026 Feb 20;17:2979. doi: 10.1038/s41467-026-69711-7 (PMC13035836; doi:10.1038/s41467-026-69711-7)
Supplement: Supplementary file 6 — Supplementary Data 4 [file 41467_2026_69711_MOESM6_ESM.xlsx]

## Sheet: Sheet1
SEARCH	CRC AND bacteria AND gut AND biomarkers
Number of results	13
Paper	Results from the study	Biomarker mentioned in the text in intro or discussion
https://pubmed.ncbi.nlm.nih.gov/35766483/	Based on relative abundance: Prevotella copri, Ruminococcus torques, and Bacteroides vulgatus	F. nucleatum, B. fragilis, and Escherichia coli experimentally shown to be involved in CRC
	Based on Lefsie: Among those, 8 pathogenic microbes, B. fragilis, C. symbiosum, F. nucleatum, G. morbillorum, Parvimonas spp., P. stomatis, P. asaccharolytica, and Prevotella intermedia, were identified as CRC enriched microbes in all three geographic regions.
		gut microbial composition to identify CRC biomarkers and linked pathogenic bacteria such as B. fragilis, F. nucleatum, Streptococcus bovis, E. coli, Enterococcus faecalis, and Porphyromonas spp. to CRC
https://pubmed.ncbi.nlm.nih.gov/30936547/	NONE	Prominent examples include the Fusobacterium nucleatum adhesion protein A (encoded by the fadA gene), the Bacteroides fragilis enterotoxin (bft gene) and colibactin produced by some Escherichia coli strains (from the pks genomic island)
https://pubmed.ncbi.nlm.nih.gov/34031391/	more abt comparing adenoma /and control and adenoma and cancer rather than cancer and control so it is about adenoma biomarkers
https://pubmed.ncbi.nlm.nih.gov/37058886/	not at species level all at genus level
https://pubmed.ncbi.nlm.nih.gov/35724733/	more abt fungi nit bacterial biomarkers
https://pubmed.ncbi.nlm.nih.gov/31044617/	not open access
http://pubmed.ncbi.nlm.nih.gov/34935421/	phage markers
https://pubmed.ncbi.nlm.nih.gov/29126267/	not at species level all at genus level
https://pubmed.ncbi.nlm.nih.gov/31576099/	more abt short chain fatty acids
https://pubmed.ncbi.nlm.nih.gov/38780313/	genus level, could not open the full text only abstract
https://pubmed.ncbi.nlm.nih.gov/33536501/	Parvimonas micra, Fusobacterium nucleatum, Peptostreptococcus stomatis, Akkermansia muciniphila
