# Supplementary material for: Cross-domain metabolic interactions link Methanobrevibacter smithii to colorectal cancer microbial ecosystems
Source: Nat Commun. 2026 Feb 20;17:2979. doi: 10.1038/s41467-026-69711-7 (PMC13035836; doi:10.1038/s41467-026-69711-7)
Supplement: Supplementary file 7 — Supplementary Data 5 [file 41467_2026_69711_MOESM7_ESM.xlsx]

## Sheet: Sheet1
species	Combined			Yachida (Stage 0)			Yachida (Stage I/II)			Yachida (Stage III/IV)			Zeller (Stage I/II)			Zeller (Stage III/IV)			Feng			Yu			Hannigan			Vogtmann (Stage I/II)			Stage (III/IV)			Wirbel			Thomas			Gupta
	p-value	test used	adjusted p value	p-value	test used	adjusted p value	p-value	test used	adjusted p value	p-value	test used	adjusted p value	p-value	test used	adjusted p value	p-value	test used	adjusted p value	p-value	test used	adjusted p value	p-value	test used	adjusted p value	p-value	test used	adjusted p value	p-value	test used	adjusted p value	p-value	test used	adjusted p value	p-value	test used	adjusted p value	p-value	test used	adjusted p value	p-value	test used	adjusted p value
s__Akkermansia_muciniphila	0.0177885	Wilcoxon	0.0213462	0.359681	Wilcoxon	0.662914	0.81243	Wilcoxon	0.933977	0.428648	Wilcoxon	0.467616	0.676656	Wilcoxon	0.949177	0.488247	Wilcoxon	0.488247	0.103306146658275	Wilcoxon	0.103306146658275	0.00499640125151879	Wilcoxon	0.00669244804214035	0.241523787828809	Wilcoxon	0.379537380873842	0.747846	Wilcoxon	1	0.30888	Wilcoxon	0.41184	0.883815823762992	Wilcoxon	0.883815823762992	0.174936119264494	Wilcoxon	0.233248159019326	0.0617066900283127	Wilcoxon	0.104510822091794
s__Bacteroides_fragilis	6.19314406926312e-06	Wilcoxon	9.28971610389468e-06	0.441943	Wilcoxon	0.662914	0.955002	Wilcoxon	0.955002	0.535149	Wilcoxon	0.535149	0.561643	Wilcoxon	0.949177	0.1869	Wilcoxon	0.280351	0.00726924773044888	Wilcoxon	0.00793008843321696	0.00501933603160526	Wilcoxon	0.00669244804214035	0.0759851933319469	Wilcoxon	0.270893487758586	0.477575	Wilcoxon	0.750475	0.042354	Wilcoxon	0.0847081	0.324859206681038	Wilcoxon	0.487288810021557	0.0237908202925156	Wilcoxon	0.0475816405850313	0.0106658329820971	Wilcoxon	0.044159825083747
s__Clostridium_Q_symbiosum	2.56800752708894e-14	Wilcoxon	4.40229861786675e-14	0.92198	Wilcoxon	0.991687	0.375558	Wilcoxon	0.643814	0.00968608	Wilcoxon	0.0193722	0.0171319	Wilcoxon	0.102791	0.000395622	Wilcoxon	0.00237373	0.00329156367105594	Wilcoxon	0.00438875156140791	1.24019e+07	Wilcoxon	3.72057e+07	0.12313340352663	Wilcoxon	0.270893487758586	0.203926	Wilcoxon	0.545131	0.00173754	Wilcoxon	0.0208505	0.0198242685063791	Wilcoxon	0.0594728055191372	0.00335448157581988	Wilcoxon	0.0134179263032795	0.016292922532271	Wilcoxon	0.044159825083747
s__Escherichia_coli_D	0.000129127	Wilcoxon	0.000172169	0.261307	Wilcoxon	0.662914	0.674423	Wilcoxon	0.899231	0.170393	Wilcoxon	0.22719	0.877279	Wilcoxon	0.949177	0.440416	Wilcoxon	0.488247	0.00500114870480814	Wilcoxon	0.00600137844576977	0.996140193181644	Wilcoxon	0.996140193181644	0.66493713510128	Wilcoxon	0.731430848611408	0.0831975	Wilcoxon	0.545131	0.0337993	Wilcoxon	0.0811183	0.619656060695263	Wilcoxon	0.675988429849378	0.0020002402990716	Wilcoxon	0.0134179263032795	0.116408101702219	Wilcoxon	0.139689722042663
s__Fusobacterium_nucleatum	1.35630280437546e-31	Wilcoxon	1.2671119474224e-30	0.395686	Wilcoxon	0.662914	0.0107625	Wilcoxon	0.0322874	6.20984e-06	Wilcoxon	2.48393e-05	0.000701901	Wilcoxon	0.00842281	0.000380881	Wilcoxon	0.00237373	382011	Wilcoxon	2.29207e+06	4.88183e+08	Wilcoxon	9.76366e+08	NA	NA	NA	NA	NA	NA	0.0213186	Wilcoxon	0.0639559	0.0804889363578713	Wilcoxon	0.193173447258891	0.0057264384286713	Wilcoxon	0.0137434522288111	0.0783831165688458	Wilcoxon	0.104510822091794
s__Gemella_morbillorum	4.63220980290916e-20	Wilcoxon	1.1117303526982e-19	0.950129	Wilcoxon	0.991687	0.00616821	Wilcoxon	0.0246728	1.1066e-06	Wilcoxon	6.6396e-06	0.701571	Wilcoxon	0.949177	0.0300004	Wilcoxon	0.0600008	142087	Wilcoxon	56834.7	1.08618e+07	Wilcoxon	3.72057e+07	0.354718743517401	Wilcoxon	0.439165635736142	0.975783	Wilcoxon	1	0.304147	Wilcoxon	0.41184	0.143131020335539	Wilcoxon	0.264404541268303	0.0389256497291934	Wilcoxon	0.0667296852500458	0.0183999271182279	Wilcoxon	0.044159825083747
s__Mediterraneibacter_torques	0.341716	Wilcoxon	0.341716	0.0810968	Wilcoxon	0.544149	0.0375512	Wilcoxon	0.0901228	1.21038e-07	Wilcoxon	1.45246e-06	0.316238	Wilcoxon	0.948715	0.136211	Wilcoxon	0.233504	0.000277718754053092	Wilcoxon	0.000416578131079638	0.00270606953386897	Wilcoxon	0.00463897634377538	0.0596570612050488	Wilcoxon	0.270893487758586	0.156142	Wilcoxon	0.545131	0.669417	Wilcoxon	0.730273	0.48793053042654	Wilcoxon	0.650574040568721	0.241869407294467	Wilcoxon	0.29024328875336	0.222817251141854	Wilcoxon	0.243073364882022
s__Parvimonas_micra	2.11185324570399e-31	Wilcoxon	1.2671119474224e-30	0.141511	Wilcoxon	0.566045	0.000189985	Wilcoxon	0.00227982	1.62038e-05	Wilcoxon	4.86113e-05	0.848227	Wilcoxon	0.949177	0.0199198	Wilcoxon	0.0478075	7.55187e+06	Wilcoxon	2.26556e+07	38.9027	Wilcoxon	466.833	0.103890558408801	Wilcoxon	0.270893487758586	0.359317	Wilcoxon	0.658748	0.0614386	Wilcoxon	0.105323	0.000524693564392032	Wilcoxon	0.0031481613863522	0.00269421151222136	Wilcoxon	0.0134179263032795	0.0446538763700109	Wilcoxon	0.0893077527400219
s__Peptostreptococcus_stomatis	1.41548224015125e-30	Wilcoxon	5.661928960605e-30	0.991687	Wilcoxon	0.991687	0.645683	Wilcoxon	0.899231	0.321466	Wilcoxon	0.385759	0.664665	Wilcoxon	0.949177	0.250019	Wilcoxon	0.333358	3.25889e+09	Wilcoxon	5.58666e+09	132.064	Wilcoxon	792.384	1	Wilcoxon	1	0.984486	t-test	1	0.383552	Wilcoxon	0.460262	0.000204414247855498	Wilcoxon	0.00245297097426597	0.00536481655287793	Wilcoxon	0.0137434522288111	0.00654733140917375	Wilcoxon	0.044159825083747
s__Porphyromonas_asaccharolytica	1.78659354573725e-18	Wilcoxon	3.5731870914745e-18	0.324273	Wilcoxon	0.662914	0.00170169	Wilcoxon	0.0102101	0.0515502	Wilcoxon	0.0883718	0.0605173	Wilcoxon	0.242069	0.00292984	Wilcoxon	0.0117194	4.79158e+07	Wilcoxon	1.14998e+08	0.0101022281571646	Wilcoxon	0.0121226737885975	0.0164731558055827	Wilcoxon	0.181204713861409	0.247787	Wilcoxon	0.545131	0.0213186	Wilcoxon	0.0639559	0.00688867594975004	Wilcoxon	0.0275547037990002	0.120900950800976	Wilcoxon	0.181351426201464	0.0783831165688458	Wilcoxon	0.104510822091794
s__Prevotella_copri_A	0.118755	Wilcoxon	0.129551	0.715352	Wilcoxon	0.953803	0.856145	Wilcoxon	0.933977	0.158941	Wilcoxon	0.22719	0.849811	Wilcoxon	0.949177	0.482938	Wilcoxon	0.488247	1.37642e+09	Wilcoxon	2.75284e+09	0.483219868428386	Wilcoxon	0.527148947376421	0.166224591128354	Wilcoxon	0.304745083735316	1	Wilcoxon	1	0.935508	Wilcoxon	0.935508	0.548452189437231	Wilcoxon	0.658142627324677	0.369669553235709	Wilcoxon	0.403275876257137	0.89766270880822	Wilcoxon	0.89766270880822
s__Prevotella_intermedia	3.57368761243821e-22	Wilcoxon	1.07210628373146e-21	0.0906916	Wilcoxon	0.544149	0.144828	Wilcoxon	0.289656	0.0012124	Wilcoxon	0.00290976	0.949177	Wilcoxon	0.949177	0.0164209	Wilcoxon	0.0478075	2974.75	Wilcoxon	356970	5.72021e+07	Wilcoxon	1.37285e+08	0.359317338329571	Wilcoxon	0.439165635736142	0.166225	Wilcoxon	0.545131	0.0143908	Wilcoxon	0.0639559	0.15423598240651	Wilcoxon	0.264404541268303	0.820609853019554	Wilcoxon	0.820609853019554	0.0157620732266324	Wilcoxon	0.044159825083747
