# Supplementary material for: Cross-domain metabolic interactions link Methanobrevibacter smithii to colorectal cancer microbial ecosystems
Source: Nat Commun. 2026 Feb 20;17:2979. doi: 10.1038/s41467-026-69711-7 (PMC13035836; doi:10.1038/s41467-026-69711-7)
Supplement: Supplementary file 8 — Supplementary Data 6 [file 41467_2026_69711_MOESM8_ESM.xlsx]

## Sheet: Sheet1
Combined								Yachida (Stage 0)								Yachida (Stage I/II)								Yachida (Stage III/IV)								Zeller (Stage I/II)								Zeller (Stage (III/IV)								Feng
taxon	rho	p	n	FDR	R2	direction		taxon	rho	p	n	FDR	R2	direction		taxon	rho	p	n	FDR	R2	direction		taxon	rho	p	n	FDR	R2	direction		taxon	rho	p	n	FDR	R2	direction		taxon	rho	p	n	FDR	R2	direction		taxon	rho
Akkermansia_muciniphila	0.249317	7.99409445722618e-11	661	9.59291334867142e-10	0.0621589	positive		Escherichia_coli_D	0.264809	0.0267346	70	0.294081	0.0701239	positive		Escherichia_coli_D	0.375801	4.81341e-05	111	0.00057761	0.141226	positive		Prevotella_copri_A	0.265057	0.0254908	71	0.30589	0.070255	positive		Clostridium_Q_symbiosum	-0.259838	0.150948	32	0.856006	0.0675159	negative		Parvimonas_micra	0.360346	0.0308589	36	0.370306	0.129849	positive		Escherichia_coli_D	0.321098
Porphyromonas_asaccharolytica	0.212087	3.68812175316694e-08	661	2.21287305190017e-07	0.044981	positive		Fusobacterium_nucleatum	0.135421	0.263665	70	0.79283	0.0183388	positive		Parvimonas_micra	0.165179	0.0831859	111	0.416255	0.0272842	positive		Clostridium_Q_symbiosum	-0.165025	0.16904	71	0.537429	0.0272334	negative		Akkermansia_muciniphila	0.247318	0.17235	32	0.856006	0.0611664	positive		Peptostreptococcus_stomatis	0.287789	0.0887528	36	0.420507	0.0828225	positive		Peptostreptococcus_stomatis	0.26469
Escherichia_coli_D	0.206222	8.81809963457676e-08	661	3.5272398538307e-07	0.0425277	positive		Akkermansia_muciniphila	0.13237	0.274675	70	0.79283	0.0175218	positive		Porphyromonas_asaccharolytica	0.155103	0.104064	111	0.416255	0.0240569	positive		Prevotella_intermedia	-0.154367	0.19867	71	0.537429	0.0238291	negative		Fusobacterium_nucleatum	0.224612	0.216492	32	0.856006	0.0504505	positive		Porphyromonas_asaccharolytica	0.272181	0.108288	36	0.420507	0.0740824	positive		Bacteroides_fragilis	0.240469
Prevotella_copri_A	0.168226	1.37440236255251e-05	661	4.12320708765752e-05	0.0282999	positive		Mediterraneibacter_torques	0.0880802	0.468407	70	0.79283	0.00775813	positive		Prevotella_copri_A	0.115784	0.226229	111	0.57129	0.013406	positive		Escherichia_coli_D	0.147903	0.218354	71	0.537429	0.0218753	positive		Escherichia_coli_D	0.194804	0.285335	32	0.856006	0.0379485	positive		Escherichia_coli_D	0.250762	0.140169	36	0.420507	0.0628817	positive		Akkermansia_muciniphila	0.173473
Parvimonas_micra	0.0925221	0.0173437	661	0.0416249	0.00856034	positive		Prevotella_copri_A	0.0850279	0.484018	70	0.79283	0.00722974	positive		Bacteroides_fragilis	-0.0876868	0.360116	111	0.57129	0.00768897	negative		Peptostreptococcus_stomatis	-0.146148	0.223929	71	0.537429	0.0213592	negative		Porphyromonas_asaccharolytica	-0.161894	0.376031	32	0.861175	0.0262096	negative		Akkermansia_muciniphila	0.191224	0.26391	36	0.557594	0.0365664	positive		Prevotella_copri_A	0.159549
Prevotella_intermedia	0.0700905	0.0717303	661	0.125407	0.00491268	positive		Gemella_morbillorum	-0.0709129	0.559656	70	0.79283	0.00502864	negative		Clostridium_Q_symbiosum	-0.0854456	0.372572	111	0.57129	0.00730094	negative		Porphyromonas_asaccharolytica	0.131666	0.273729	71	0.547459	0.0173358	positive		Prevotella_copri_A	0.13299	0.468079	32	0.861175	0.0176865	positive		Prevotella_intermedia	0.172302	0.314959	36	0.557594	0.0296881	positive		Prevotella_intermedia	0.121338
Fusobacterium_nucleatum	0.0676203	0.0823502	661	0.125407	0.0045725	positive		Peptostreptococcus_stomatis	0.0703357	0.562865	70	0.79283	0.0049471	positive		Prevotella_intermedia	0.0788726	0.410593	111	0.57129	0.00622089	positive		Bacteroides_fragilis	-0.0983418	0.414549	71	0.655644	0.0096711	negative		Gemella_morbillorum	-0.113604	0.535862	32	0.861175	0.0129059	negative		Clostridium_Q_symbiosum	-0.168725	0.325263	36	0.557594	0.0284682	negative		Gemella_morbillorum	-0.118014
Clostridium_Q_symbiosum	-0.0673459	0.0836044	661	0.125407	0.00453547	negative		Clostridium_Q_symbiosum	-0.067881	0.576604	70	0.79283	0.00460783	negative		Peptostreptococcus_stomatis	0.0770861	0.421307	111	0.57129	0.00594226	positive		Mediterraneibacter_torques	-0.0936854	0.437096	71	0.655644	0.00877695	negative		Peptostreptococcus_stomatis	-0.0962576	0.600229	32	0.861175	0.00926552	negative		Mediterraneibacter_torques	0.149342	0.384673	36	0.57701	0.022303	positive		Parvimonas_micra	0.0976558
Peptostreptococcus_stomatis	0.0594679	0.126668	661	0.168891	0.00353643	positive		Bacteroides_fragilis	-0.052604	0.665384	70	0.813247	0.00276718	negative		Fusobacterium_nucleatum	0.0759067	0.428468	111	0.57129	0.00576182	positive		Fusobacterium_nucleatum	0.0808717	0.502577	71	0.663538	0.00654023	positive		Prevotella_intermedia	0.0844416	0.645881	32	0.861175	0.00713038	positive		Fusobacterium_nucleatum	0.127265	0.459509	36	0.612679	0.0161963	positive		Mediterraneibacter_torques	-0.0966687
Mediterraneibacter_torques	0.0393788	0.312063	661	0.374476	0.00155069	positive		Parvimonas_micra	0.0303233	0.803212	70	0.853362	0.0009195	positive		Mediterraneibacter_torques	0.0459083	0.63233	111	0.758795	0.00210757	positive		Gemella_morbillorum	-0.0715979	0.552948	71	0.663538	0.00512625	negative		Bacteroides_fragilis	-0.0548588	0.765546	32	0.918655	0.00300949	negative		Bacteroides_fragilis	0.108104	0.530282	36	0.636339	0.0116864	positive		Fusobacterium_nucleatum	-0.0768161
Gemella_morbillorum	0.0323147	0.406848	661	0.443834	0.00104424	positive		Prevotella_intermedia	0.0224936	0.853362	70	0.853362	0.000505963	positive		Akkermansia_muciniphila	0.0298135	0.756091	111	0.824827	0.000888844	positive		Akkermansia_muciniphila	-0.0581241	0.630178	71	0.687467	0.00337841	negative		Parvimonas_micra	0.0277038	0.880363	32	0.93741	0.000767498	positive		Gemella_morbillorum	0.072558	0.674092	36	0.735373	0.00526467	positive		Clostridium_Q_symbiosum	0.0744602
Bacteroides_fragilis	0.00334737	0.931548	661	0.931548	1.12048767518602e-05	positive										Gemella_morbillorum	0.0168579	0.8606	111	0.8606	0.000284188	positive		Parvimonas_micra	-0.033351	0.782464	71	0.782464	0.00111229	negative		Mediterraneibacter_torques	-0.014456	0.93741	32	0.93741	0.000208977	negative		Prevotella_copri_A	-0.00687731	0.968246	36	0.968246	4.72974e-05	negative		Porphyromonas_asaccharolytica	-0.00031541
[truncated: 54 more columns]
