# Supplementary material for: Cross-domain metabolic interactions link Methanobrevibacter smithii to colorectal cancer microbial ecosystems
Source: Nat Commun. 2026 Feb 20;17:2979. doi: 10.1038/s41467-026-69711-7 (PMC13035836; doi:10.1038/s41467-026-69711-7)
Supplement: Supplementary file 9 — Supplementary Data 7 [file 41467_2026_69711_MOESM9_ESM.xlsx]

## Sheet: Sheet1
Sample	Butyric acid	Leucine	Valine	Isoleucine	Propionic acid	Lactic acid	Alanine	Arginine	Acetic acid	Glutamic acid	Succinic acid	Methionine	Aspartic acid	Asparagine	Lysine	Cystine	Choline	Betaine	Glycine	Pyroglutamic acid	Threonine	Trehalose	Glucose	Uracil	Adenosine	Fumaric acid	Tyrosine	Histidine	Phenylalanine	Tryptophan	Formic acid
108_Blank_YE_t0	40713495235	353258000000	274117000000	170439000000	25700760237	190157000000	350012000000	98562350067	15709500000000	301527000000	248717000000	25320701154	42051422719	58997220467	140024000000	121052000000	58751328466	615431000000	177934000000	60490795607	49033055440	194664000000	16577900374	3479401973	18829135057	1400884853	14476600429	22213042051	77841932922	18327805790	8973723039
129_Blank_YE_t72	39590344321	348157000000	269717000000	173414000000	24533260550	190970000000	340529000000	97477488105	14177400000000	294449000000	243787000000	25168114524	40830405197	57549021084	134663000000	112317000000	58392233984	595922000000	188846000000	60378032202	47892827022	193241000000	10605823477	2584680790	18541008058	7.83681e+07	13830798918	21238192156	76589201445	19949144629	6300316674
150_Blank_YE_t168	48690013050	412612000000	318322000000	204239000000	29272023683	226657000000	410248000000	113085000000	17713400000000	350709000000	286701000000	28571673868	50797986726	71401255359	163695000000	133004000000	58523166615	710089000000	222121000000	67978536818	56208282521	229968000000	19657755068	4093571736	20674288269	6.8533e+08	16656540927	26274158344	90602651576	22501814558	12333172599
171_Blank_YE_t240	42564541813	377297000000	292621000000	178595000000	23367799813	197682000000	365180000000	103669000000	14625900000000	312365000000	252026000000	23946014497	46446762903	59183762425	146119000000	118675000000	49283010541	635422000000	176891000000	59435831297	52827081803	202374000000	14365722002	2341045470	20590851293	5.87122e+08	15688452694	20870125257	79310761604	17837118241	9346958342
Sample	Butyric acid	Leucine	Valine	Isoleucine	Propionic acid	Lactic acid	Alanine	Arginine	Acetic acid	Glutamic acid	Succinic acid	Methionine	Aspartic acid	Asparagine	Lysine	Cystine	Choline	Betaine	Glycine	Pyroglutamic acid	Threonine	Trehalose	Glucose	Uracil	Adenosine	Fumaric acid	Tyrosine	Histidine	Phenylalanine	Tryptophan	Formic acid
smithii_Ali_YE_t0_1	66098036902	573893000000	447762000000	283492000000	37913998837	312202000000	578871000000	156607000000	23863600000000	494398000000	425222000000	39933830408	70577066919	94075131733	227951000000	177406000000	93997052040	1005710000000	278882000000	99860185833	81345861110	320356000000	21085527473	3499368093	28802135985	1688713222	22847874629	36667358076	129548000000	27531511146	12500523581
smithii_Ali_YE_t0_2	76458474323	656692000000	510426000000	331578000000	47807753219	355741000000	655059000000	176237000000	26273300000000	562802000000	485042000000	46588736530	77272511358	110222000000	262323000000	203832000000	93137323655	1144700000000	347810000000	112732000000	93310701340	362624000000	21299232403	6119128786	32109939297	6.23066e+08	26080711014	40918746290	146070000000	31747029584	14332711023
smithii_Ali_YE_t0_3	47458255030	431053000000	338049000000	217732000000	30600976672	233124000000	430997000000	116452000000	21218000000000	365276000000	319125000000	30523835701	50627018617	70323518053	167661000000	154481000000	68700441521	758604000000	230533000000	73127321515	57741602421	235862000000	14974666756	3939475029	22011574099	1201383241	18478722774	27557953388	96480400218	21984219951	13775338948
smithii_Ali_YE_t72_1	46858403924	333955000000	317347000000	156502000000	21105857539	225752000000	374993000000	96466948205	16183000000000	384120000000	432661000000	30572331878	47460364915	65173161240	158593000000	92999762807	45865839321	677957000000	148500000000	64637601414	53628967476	218557000000	12384499590	1293421700	12123858027	1577739329	16838262074	18861590020	88499561431	19222130018	47956336656
smithii_Ali_YE_t72_2	43284433115	300852000000	291989000000	130336000000	23844048663	221542000000	291763000000	83909529022	12548200000000	354822000000	435517000000	29987306056	40737692143	61913332692	150620000000	99080322603	47770243737	630538000000	147117000000	60858954945	52126689741	205196000000	7260972246	2273643469	8572869171	2348486971	15731608759	14264793650	81069701843	18854463416	36216717354
smithii_Ali_YE_t72_3	36819280211	260395000000	255699000000	110288000000	11627083544	207752000000	269166000000	81011776347	11489300000000	327651000000	400590000000	24075802749	42517793422	55445916919	135212000000	97756390707	53079351629	555179000000	119399000000	52820742082	43808363323	178270000000	13972069699	5.37328e+08	10221466118	1260794614	13136114971	13907582396	70300720506	14317326624	44525649075
smithii_Ali_YE_t168_1	43392888494	307905000000	327105000000	145008000000	23568316006	265085000000	260758000000	93299642789	14868700000000	470682000000	539851000000	33610245881	54219275400	76621253990	171033000000	89123696299	49962375294	692479000000	207647000000	66914980058	62281052183	223675000000	10655697804	1311914194	11648056009	1818368334	19040916088	17615867470	90923377017	19635695328	83709308253
smithii_Ali_YE_t168_2	41928119790	314119000000	318555000000	140530000000	29019698514	251824000000	175911000000	89260685419	13542100000000	405443000000	529174000000	32130202044	44363852410	73671301960	167673000000	102784000000	52100009182	670236000000	218908000000	64878065928	56855113965	222262000000	6000370449	1142910477	11256768449	1935248564	18805405278	17617716009	88680366300	19453159328	12924730954
smithii_Ali_YE_t168_3	38262361526	275015000000	294763000000	126085000000	16318611006	248303000000	166605000000	83870995437	14334700000000	398831000000	511670000000	29655361329	43569964953	70049774210	149941000000	98076455952	49608870388	611737000000	189032000000	54960897359	51870684012	196564000000	12863067630	7.68476e+08	11927292253	2008172311	18079174176	12270667344	80739012730	17519423565	35415985581
smithii_Ali_YE_t240_1	45563093706	304937000000	337723000000	144935000000	25665692243	273202000000	259970000000	91140652303	15063400000000	473542000000	584159000000	34863122795	54800281111	79746475424	168812000000	86657506951	49815286280	690463000000	229775000000	66628055769	64816327839	223569000000	11847397448	2145132035	10868867559	2583625724	19886177359	15704664986	90952405391	19276331960	84443886258
smithii_Ali_YE_t240_2	42273695386	323623000000	336300000000	148584000000	30073709713	266834000000	193925000000	88564522570	13750800000000	419700000000	569120000000	32975521356	48018436749	79375141742	170431000000	108434000000	62161380914	684108000000	272239000000	65518486375	60459124004	225300000000	6638501579	2569248613	4188489718	1525885176	21855895001	19183849804	93668671599	21299909528	11716605350
smithii_Ali_YE_t240_3	35924274251	269349000000	291693000000	126497000000	15947938559	251639000000	172825000000	79496234134	13641300000000	396532000000	523672000000	27583747911	42366664110	69222093482	147181000000	99057069186	47709761442	597214000000	215525000000	56048145295	53733818294	191488000000	9204093253	1968024753	12256184854	1760975656	18264242891	14282737818	81821092541	15969959625	31013976953
