# Supplementary material for: Cross-domain metabolic interactions link Methanobrevibacter smithii to colorectal cancer microbial ecosystems
Source: Nat Commun. 2026 Feb 20;17:2979. doi: 10.1038/s41467-026-69711-7 (PMC13035836; doi:10.1038/s41467-026-69711-7)
Supplement: Supplementary file 10 — Supplementary Data 8 [file 41467_2026_69711_MOESM10_ESM.xlsx]

## Sheet: Sheet1
Experiment	timepoint	SQ_Mean_archaea	SQ_Mean_bacteria_normalized
1- M. smithii ALI + F.nucleatum in MS+BHI medium	t0+	2.11184e+06	434000
1- M. smithii ALI + F.nucleatum in MS+BHI medium	t0+	2.11184e+06	434000
1- M. smithii ALI + F.nucleatum in MS+BHI medium	t0+	2.11184e+06	434000
2- M. smithii ALI + F.nucleatum in MS+BHI medium	t0+	1.9963e+06	494000
2- M. smithii ALI + F.nucleatum in MS+BHI medium	t0+	1.9963e+06	494000
2- M. smithii ALI + F.nucleatum in MS+BHI medium	t0+	1.9963e+06	494000
3- M. smithii ALI + F.nucleatum in MS+BHI medium	t0+	3.13603e+06	550000
3- M. smithii ALI + F.nucleatum in MS+BHI medium	t0+	3.13603e+06	550000
3- M. smithii ALI + F.nucleatum in MS+BHI medium	t0+	3.13603e+06	550000
4- M. smithii ALI + F.nucleatum in MS+BHI medium	t0+	1.84502e+06	538000
4- M. smithii ALI + F.nucleatum in MS+BHI medium	t0+	1.84502e+06	538000
4- M. smithii ALI + F.nucleatum in MS+BHI medium	t0+	1.84502e+06	538000
5- M. smithii ALI + F.nucleatum in MS+BHI medium	t0+	2.27271e+06	486000
5- M. smithii ALI + F.nucleatum in MS+BHI medium	t0+	2.27271e+06	486000
5- M. smithii ALI + F.nucleatum in MS+BHI medium	t0+	2.27271e+06	486000
6- M. smithii ALI + F.nucleatum in MS+BHI medium	t1	4.27059e+06	57800000
6- M. smithii ALI + F.nucleatum in MS+BHI medium	t1	4.27059e+06	57800000
6- M. smithii ALI + F.nucleatum in MS+BHI medium	t1	4.27059e+06	57800000
7- M. smithii ALI + F.nucleatum in MS+BHI medium	t1	5.68364e+06	61400000
7- M. smithii ALI + F.nucleatum in MS+BHI medium	t1	5.68364e+06	61400000
7- M. smithii ALI + F.nucleatum in MS+BHI medium	t1	5.68364e+06	61400000
8- M. smithii ALI + F.nucleatum in MS+BHI medium	t1	6.75654e+06	40600000
8- M. smithii ALI + F.nucleatum in MS+BHI medium	t1	6.75654e+06	40600000
8- M. smithii ALI + F.nucleatum in MS+BHI medium	t1	6.75654e+06	40600000
9- M. smithii ALI + F.nucleatum in MS+BHI medium	t1	6.96434e+06	43800000
9- M. smithii ALI + F.nucleatum in MS+BHI medium	t1	6.96434e+06	43800000
9- M. smithii ALI + F.nucleatum in MS+BHI medium	t1	6.96434e+06	43800000
10- M. smithii ALI + F.nucleatum in MS+BHI medium	t1	6.66106e+06	39600000
10- M. smithii ALI + F.nucleatum in MS+BHI medium	t1	6.66106e+06	39600000
10- M. smithii ALI + F.nucleatum in MS+BHI medium	t1	6.66106e+06	39600000
11- M. smithii ALI + F.nucleatum in MS+BHI medium	t2	3.25767e+06	651534
11- M. smithii ALI + F.nucleatum in MS+BHI medium	t2	3.35063e+06	670125
11- M. smithii ALI + F.nucleatum in MS+BHI medium	t2	3.20208e+06	640415
12- M. smithii ALI + F.nucleatum in MS+BHI medium	t2	2.77821e+06	555643
12- M. smithii ALI + F.nucleatum in MS+BHI medium	t2	2.52536e+06	505071
12- M. smithii ALI + F.nucleatum in MS+BHI medium	t2	2.44453e+06	488906
13- M. smithii ALI + F.nucleatum in MS+BHI medium	t2	4.33193e+06	866387
13- M. smithii ALI + F.nucleatum in MS+BHI medium	t2	4.07098e+06	814197
13- M. smithii ALI + F.nucleatum in MS+BHI medium	t2	4.28713e+06	857427
14- M. smithii ALI + F.nucleatum in MS+BHI medium	t2	5.25973e+06	1.05195e+06
14- M. smithii ALI + F.nucleatum in MS+BHI medium	t2	5.47423e+06	1.09485e+06
14- M. smithii ALI + F.nucleatum in MS+BHI medium	t2	5.20304e+06	1.04061e+06
15- M. smithii ALI + F.nucleatum in MS+BHI medium	t2	3.10644e+06	621288
15- M. smithii ALI + F.nucleatum in MS+BHI medium	t2	2.97829e+06	595659
15- M. smithii ALI + F.nucleatum in MS+BHI medium	t2	2.88897e+06	577793
16- F.nucleatum monoculture in MS+BHI medium	t1	NA	12020000
16- F.nucleatum monoculture in MS+BHI medium	t1	NA	12020000
16- F.nucleatum monoculture in MS+BHI medium	t1	NA	12020000
17- F.nucleatum monoculture in MS+BHI medium	t1	NA	12780000
17- F.nucleatum monoculture in MS+BHI medium	t1	NA	12780000
17- F.nucleatum monoculture in MS+BHI medium	t1	NA	12780000
18- F.nucleatum monoculture in MS+BHI medium	t1	NA	14840000
18- F.nucleatum monoculture in MS+BHI medium	t1	NA	14840000
18- F.nucleatum monoculture in MS+BHI medium	t1	NA	14840000
19- F.nucleatum monoculture in MS+BHI medium	t1	NA	6420000
19- F.nucleatum monoculture in MS+BHI medium	t1	NA	6420000
19- F.nucleatum monoculture in MS+BHI medium	t1	NA	6420000
20- F.nucleatum monoculture in MS+BHI medium	t1	NA	11760000
20- F.nucleatum monoculture in MS+BHI medium	t1	NA	11760000
20- F.nucleatum monoculture in MS+BHI medium	t1	NA	11760000
21- F.nucleatum monoculture in MS+BHI medium	t2	NA	20600000
21- F.nucleatum monoculture in MS+BHI medium	t2	NA	20600000
21- F.nucleatum monoculture in MS+BHI medium	t2	NA	20600000
22- F.nucleatum monoculture in MS+BHI medium	t2	NA	56200000
22- F.nucleatum monoculture in MS+BHI medium	t2	NA	56200000
22- F.nucleatum monoculture in MS+BHI medium	t2	NA	56200000
23- F.nucleatum monoculture in MS+BHI medium	t2	NA	17760000
23- F.nucleatum monoculture in MS+BHI medium	t2	NA	17760000
23- F.nucleatum monoculture in MS+BHI medium	t2	NA	17760000
24- F.nucleatum monoculture in MS+BHI medium	t2	NA	54800000
24- F.nucleatum monoculture in MS+BHI medium	t2	NA	54800000
24- F.nucleatum monoculture in MS+BHI medium	t2	NA	54800000
25- F.nucleatum monoculture in MS+BHI medium	t2	NA	59600000
25- F.nucleatum monoculture in MS+BHI medium	t2	NA	59600000
25- F.nucleatum monoculture in MS+BHI medium	t2	NA	59600000
26- M. smithii ALI monoculture in MS+BHI medium	t2	3.47707e+06	NA
26- M. smithii ALI monoculture in MS+BHI medium	t2	3.47707e+06	NA
26- M. smithii ALI monoculture in MS+BHI medium	t2	3.47707e+06	NA
27- M. smithii ALI monoculture in MS+BHI medium	t2	2.5692e+06	NA
27- M. smithii ALI monoculture in MS+BHI medium	t2	2.5692e+06	NA
27- M. smithii ALI monoculture in MS+BHI medium	t2	2.5692e+06	NA
28- M. smithii ALI + B.fragilis in MS+BHI medium	t0+	1.47654e+06	251667
28- M. smithii ALI + B.fragilis in MS+BHI medium	t0+	1.47654e+06	251667
28- M. smithii ALI + B.fragilis in MS+BHI medium	t0+	1.47654e+06	251667
29- M. smithii ALI + B.fragilis in MS+BHI medium	t0+	1.06187e+06	176667
29- M. smithii ALI + B.fragilis in MS+BHI medium	t0+	1.06187e+06	176667
29- M. smithii ALI + B.fragilis in MS+BHI medium	t0+	1.06187e+06	176667
30- M. smithii ALI + B.fragilis in MS+BHI medium	t0+	887322	185000
30- M. smithii ALI + B.fragilis in MS+BHI medium	t0+	887322	185000
30- M. smithii ALI + B.fragilis in MS+BHI medium	t0+	887322	185000
31- M. smithii ALI + B.fragilis in MS+BHI medium	t0+	1.09437e+06	281667
31- M. smithii ALI + B.fragilis in MS+BHI medium	t0+	1.09437e+06	281667
31- M. smithii ALI + B.fragilis in MS+BHI medium	t0+	1.09437e+06	281667
32- M. smithii ALI + B.fragilis in MS+BHI medium	t0+	956249	228333
32- M. smithii ALI + B.fragilis in MS+BHI medium	t0+	956249	228333
32- M. smithii ALI + B.fragilis in MS+BHI medium	t0+	956249	228333
33- M. smithii ALI + B.fragilis in MS+BHI medium	t1	2.34342e+06	4.16667e+07
33- M. smithii ALI + B.fragilis in MS+BHI medium	t1	2.34342e+06	4.16667e+07
33- M. smithii ALI + B.fragilis in MS+BHI medium	t1	2.34342e+06	4.16667e+07
34- M. smithii ALI + B.fragilis in MS+BHI medium	t1	2.99054e+06	2.68333e+07
34- M. smithii ALI + B.fragilis in MS+BHI medium	t1	2.99054e+06	2.68333e+07
34- M. smithii ALI + B.fragilis in MS+BHI medium	t1	2.99054e+06	2.68333e+07
35- M. smithii ALI + B.fragilis in MS+BHI medium	t1	3.32696e+06	3.43333e+07
35- M. smithii ALI + B.fragilis in MS+BHI medium	t1	3.32696e+06	3.43333e+07
35- M. smithii ALI + B.fragilis in MS+BHI medium	t1	3.32696e+06	3.43333e+07
36- M. smithii ALI + B.fragilis in MS+BHI medium	t1	3.18698e+06	4.26667e+07
36- M. smithii ALI + B.fragilis in MS+BHI medium	t1	3.18698e+06	4.26667e+07
36- M. smithii ALI + B.fragilis in MS+BHI medium	t1	3.18698e+06	4.26667e+07
37- M. smithii ALI + B.fragilis in MS+BHI medium	t1	4.13265e+06	4.81667e+07
37- M. smithii ALI + B.fragilis in MS+BHI medium	t1	4.13265e+06	4.81667e+07
37- M. smithii ALI + B.fragilis in MS+BHI medium	t1	4.13265e+06	4.81667e+07
38- M. smithii ALI + B.fragilis in MS+BHI medium	t2	2.97683e+06	37000000
38- M. smithii ALI + B.fragilis in MS+BHI medium	t2	2.97683e+06	37000000
38- M. smithii ALI + B.fragilis in MS+BHI medium	t2	2.97683e+06	37000000
39- M. smithii ALI + B.fragilis in MS+BHI medium	t2	2.94831e+06	2.58333e+07
39- M. smithii ALI + B.fragilis in MS+BHI medium	t2	2.94831e+06	2.58333e+07
39- M. smithii ALI + B.fragilis in MS+BHI medium	t2	2.94831e+06	2.58333e+07
40- M. smithii ALI + B.fragilis in MS+BHI medium	t2	2.65229e+06	2.58333e+07
40- M. smithii ALI + B.fragilis in MS+BHI medium	t2	2.65229e+06	2.58333e+07
40- M. smithii ALI + B.fragilis in MS+BHI medium	t2	2.65229e+06	2.58333e+07
41- M. smithii ALI + B.fragilis in MS+BHI medium	t2	2.54895e+06	2.83333e+07
41- M. smithii ALI + B.fragilis in MS+BHI medium	t2	2.54895e+06	2.83333e+07
41- M. smithii ALI + B.fragilis in MS+BHI medium	t2	2.54895e+06	2.83333e+07
42- M. smithii ALI + B.fragilis in MS+BHI medium	t2	918765	9.06667e+06
42- M. smithii ALI + B.fragilis in MS+BHI medium	t2	918765	9.06667e+06
42- M. smithii ALI + B.fragilis in MS+BHI medium	t2	918765	9.06667e+06
43- B.fragilis monoculture in MS+BHI medium	t1	NA	27500000
43- B.fragilis monoculture in MS+BHI medium	t1	NA	27500000
43- B.fragilis monoculture in MS+BHI medium	t1	NA	27500000
44- B.fragilis monoculture in MS+BHI medium	t1	NA	39000000
44- B.fragilis monoculture in MS+BHI medium	t1	NA	39000000
44- B.fragilis monoculture in MS+BHI medium	t1	NA	39000000
45- B.fragilis monoculture in MS+BHI medium	t1	NA	2.88333e+07
45- B.fragilis monoculture in MS+BHI medium	t1	NA	2.88333e+07
45- B.fragilis monoculture in MS+BHI medium	t1	NA	2.88333e+07
46- B.fragilis monoculture in MS+BHI medium	t1	NA	3.71667e+07
46- B.fragilis monoculture in MS+BHI medium	t1	NA	3.71667e+07
46- B.fragilis monoculture in MS+BHI medium	t1	NA	3.71667e+07
47- B.fragilis monoculture in MS+BHI medium	t1	NA	41500000
47- B.fragilis monoculture in MS+BHI medium	t1	NA	41500000
48- B.fragilis monoculture in MS+BHI medium	t2	NA	3.38333e+07
48- B.fragilis monoculture in MS+BHI medium	t2	NA	3.38333e+07
48- B.fragilis monoculture in MS+BHI medium	t2	NA	3.38333e+07
49- B.fragilis monoculture in MS+BHI medium	t2	NA	1.83333e+07
49- B.fragilis monoculture in MS+BHI medium	t2	NA	1.83333e+07
49- B.fragilis monoculture in MS+BHI medium	t2	NA	1.83333e+07
50- B.fragilis monoculture in MS+BHI medium	t2	NA	2.71667e+07
50- B.fragilis monoculture in MS+BHI medium	t2	NA	2.71667e+07
50- B.fragilis monoculture in MS+BHI medium	t2	NA	2.71667e+07
51- B.fragilis monoculture in MS+BHI medium	t2	NA	2.56667e+07
51- B.fragilis monoculture in MS+BHI medium	t2	NA	2.56667e+07
51- B.fragilis monoculture in MS+BHI medium	t2	NA	2.56667e+07
52- B.fragilis monoculture in MS+BHI medium	t2	NA	33500000
52- B.fragilis monoculture in MS+BHI medium	t2	NA	33500000
52- B.fragilis monoculture in MS+BHI medium	t2	NA	33500000
53- M. smithii ALI monoculture in MS+BHI medium	t2	3.16208e+06	NA
53- M. smithii ALI monoculture in MS+BHI medium	t2	3.16208e+06	NA
53- M. smithii ALI monoculture in MS+BHI medium	t2	3.16208e+06	NA
54- M. smithii ALI monoculture in MS+BHI medium	t2	885990	NA
54- M. smithii ALI monoculture in MS+BHI medium	t2	885990	NA
54- M. smithii ALI monoculture in MS+BHI medium	t2	885990	NA
55- M. smithii ALI monoculture in MS+BHI medium	t2	925344	NA
55- M. smithii ALI monoculture in MS+BHI medium	t2	925344	NA
55- M. smithii ALI monoculture in MS+BHI medium	t2	925344	NA
56- M. smithii ALI monoculture in MS+BHI medium	t2	720693	NA
56- M. smithii ALI monoculture in MS+BHI medium	t2	720693	NA
56- M. smithii ALI monoculture in MS+BHI medium	t2	720693	NA
57- M. smithii ALI monoculture in MS+BHI medium	t2	2.10098e+06	NA
57- M. smithii ALI monoculture in MS+BHI medium	t2	2.10098e+06	NA
57- M. smithii ALI monoculture in MS+BHI medium	t2	2.10098e+06	NA
58- M. smithii ALI + E.coli in MS+BHI medium	t0+	1.56954e+07	5.45714e+06
58- M. smithii ALI + E.coli in MS+BHI medium	t0+	1.56954e+07	5.45714e+06
58- M. smithii ALI + E.coli in MS+BHI medium	t0+	1.56954e+07	5.45714e+06
59- M. smithii ALI + E.coli in MS+BHI medium	t0+	1.96001e+06	2.35714e+06
59- M. smithii ALI + E.coli in MS+BHI medium	t0+	1.96001e+06	2.35714e+06
59- M. smithii ALI + E.coli in MS+BHI medium	t0+	1.96001e+06	2.35714e+06
60- M. smithii ALI + E.coli in MS+BHI medium	t0+	8.23103e+06	2.54286e+06
60- M. smithii ALI + E.coli in MS+BHI medium	t0+	8.23103e+06	2.54286e+06
60- M. smithii ALI + E.coli in MS+BHI medium	t0+	1.22395e+07	2.54286e+06
61- M. smithii ALI + E.coli in MS+BHI medium	t0+	1.22395e+07	5.32857e+06
61- M. smithii ALI + E.coli in MS+BHI medium	t0+	1.22395e+07	5.32857e+06
62- M. smithii ALI + E.coli in MS+BHI medium	t0+	1.10043e+07	5.32857e+06
62- M. smithii ALI + E.coli in MS+BHI medium	t0+	1.10043e+07	4.84286e+06
62- M. smithii ALI + E.coli in MS+BHI medium	t0+	1.10043e+07	4.84286e+06
63- M. smithii ALI + E.coli in MS+BHI medium	t1	3.01218e+07	4.84286e+06
63- M. smithii ALI + E.coli in MS+BHI medium	t1	3.01218e+07	3.58571e+07
63- M. smithii ALI + E.coli in MS+BHI medium	t1	3.01218e+07	3.58571e+07
64- M. smithii ALI + E.coli in MS+BHI medium	t1	9.97339e+06	3.55714e+07
64- M. smithii ALI + E.coli in MS+BHI medium	t1	9.97339e+06	3.55714e+07
64- M. smithii ALI + E.coli in MS+BHI medium	t1	9.97339e+06	3.55714e+07
65- M. smithii ALI + E.coli in MS+BHI medium	t1	3.79608e+07	3.61429e+07
65- M. smithii ALI + E.coli in MS+BHI medium	t1	3.79608e+07	3.61429e+07
65- M. smithii ALI + E.coli in MS+BHI medium	t1	3.79608e+07	3.61429e+07
66- M. smithii ALI + E.coli in MS+BHI medium	t1	1.83882e+07	3.22857e+07
66- M. smithii ALI + E.coli in MS+BHI medium	t1	1.83882e+07	3.22857e+07
66- M. smithii ALI + E.coli in MS+BHI medium	t1	1.83882e+07	3.22857e+07
67- M. smithii ALI + E.coli in MS+BHI medium	t1	1.544e+07	33000000
67- M. smithii ALI + E.coli in MS+BHI medium	t1	1.544e+07	33000000
67- M. smithii ALI + E.coli in MS+BHI medium	t1	1.544e+07	33000000
68- M. smithii ALI + E.coli in MS+BHI medium	t2	5.22013e+07	4.92857e+07
68- M. smithii ALI + E.coli in MS+BHI medium	t2	5.22013e+07	4.92857e+07
69- M. smithii ALI + E.coli in MS+BHI medium	t2	1.24485e+07	4.92857e+07
69- M. smithii ALI + E.coli in MS+BHI medium	t2	1.24485e+07	3.71429e+07
69- M. smithii ALI + E.coli in MS+BHI medium	t2	1.24485e+07	3.71429e+07
70- M. smithii ALI + E.coli in MS+BHI medium	t2	2.75511e+07	3.71429e+07
70- M. smithii ALI + E.coli in MS+BHI medium	t2	2.75511e+07	3.22857e+07
70- M. smithii ALI + E.coli in MS+BHI medium	t2	2.75511e+07	3.22857e+07
71- M. smithii ALI + E.coli in MS+BHI medium	t2	2.86941e+07	3.22857e+07
71- M. smithii ALI + E.coli in MS+BHI medium	t2	2.86941e+07	2.81429e+07
71- M. smithii ALI + E.coli in MS+BHI medium	t2	2.86941e+07	2.81429e+07
72- M. smithii ALI + E.coli in MS+BHI medium	t2	3.08494e+07	2.81429e+07
72- M. smithii ALI + E.coli in MS+BHI medium	t2	3.08494e+07	2.94286e+07
73- M. smithii ALI + E.coli in MS+BHI medium	t2	NA	2.94286e+07
73- M. smithii ALI + E.coli in MS+BHI medium	t2	NA	2.94286e+07
74- M. smithii ALI monoculture in MS+BHI medium	t2	NA	4.82254e+07
74- M. smithii ALI monoculture in MS+BHI medium	t2	NA	4.82254e+07
74- M. smithii ALI monoculture in MS+BHI medium	t2	NA	4.82254e+07
75- M. smithii ALI monoculture in MS+BHI medium	t2	NA	5.76977e+07
75- M. smithii ALI monoculture in MS+BHI medium	t2	NA	5.76977e+07
75- M. smithii ALI monoculture in MS+BHI medium	t2	NA	5.76977e+07
76- M. smithii ALI monoculture in MS+BHI medium	t2	NA	4.02773e+07
76- M. smithii ALI monoculture in MS+BHI medium	t2	NA	4.02773e+07
76- M. smithii ALI monoculture in MS+BHI medium	t2	NA	4.02773e+07
77- M. smithii ALI monoculture in MS+BHI medium	t2	NA	3.28792e+07
77- M. smithii ALI monoculture in MS+BHI medium	t2	NA	3.28792e+07
77- M. smithii ALI monoculture in MS+BHI medium	t2	NA	3.28792e+07
78- M. smithii ALI monoculture in MS+BHI medium	t2	NA	7.42089e+06
78- M. smithii ALI monoculture in MS+BHI medium	t2	NA	7.42089e+06
79- E.coli monoculture in MS+BHI medium	t1	2.81429e+06	NA
79- E.coli monoculture in MS+BHI medium	t1	2.81429e+06	NA
79- E.coli monoculture in MS+BHI medium	t1	2.81429e+06	NA
80- E.coli monoculture in MS+BHI medium	t1	2400000	NA
80- E.coli monoculture in MS+BHI medium	t1	2400000	NA
80- E.coli monoculture in MS+BHI medium	t1	2400000	NA
81- E.coli monoculture in MS+BHI medium	t1	532857	NA
81- E.coli monoculture in MS+BHI medium	t1	532857	NA
81- E.coli monoculture in MS+BHI medium	t1	532857	NA
82- E.coli monoculture in MS+BHI medium	t1	952857	NA
82- E.coli monoculture in MS+BHI medium	t1	952857	NA
82- E.coli monoculture in MS+BHI medium	t1	952857	NA
83- E.coli monoculture in MS+BHI medium	t1	4.54286e+06	NA
83- E.coli monoculture in MS+BHI medium	t1	4.54286e+06	NA
84- E.coli monoculture in MS+BHI medium	t2	3.08571e+07	NA
84- E.coli monoculture in MS+BHI medium	t2	3.08571e+07	NA
84- E.coli monoculture in MS+BHI medium	t2	3.08571e+07	NA
85- E.coli monoculture in MS+BHI medium	t2	2.88571e+07	NA
85- E.coli monoculture in MS+BHI medium	t2	2.88571e+07	NA
85- E.coli monoculture in MS+BHI medium	t2	2.88571e+07	NA
86- E.coli monoculture in MS+BHI medium	t2	3.54286e+07	NA
86- E.coli monoculture in MS+BHI medium	t2	3.54286e+07	NA
86- E.coli monoculture in MS+BHI medium	t2	3.54286e+07	NA
87- E.coli monoculture in MS+BHI medium	t2	4.35714e+07	NA
87- E.coli monoculture in MS+BHI medium	t2	4.35714e+07	NA
87- E.coli monoculture in MS+BHI medium	t2	4.35714e+07	NA
88- E.coli monoculture in MS+BHI medium	t2	3.38571e+07	NA
88- E.coli monoculture in MS+BHI medium	t2	3.38571e+07	NA
88- E.coli monoculture in MS+BHI medium	t2	3.38571e+07	NA
