# Supplementary material for: Cross-domain metabolic interactions link Methanobrevibacter smithii to colorectal cancer microbial ecosystems
Source: Nat Commun. 2026 Feb 20;17:2979. doi: 10.1038/s41467-026-69711-7 (PMC13035836; doi:10.1038/s41467-026-69711-7)
Supplement: Supplementary file 11 — Supplementary Data 9 [file 41467_2026_69711_MOESM11_ESM.xlsx]

## Sheet: Sheet1
sampleID	Butyric acid	Leucine	Isoleucine	Valine	Propionic acid	Ethanol/2-propanol	Lactic acid	Alanine	Arginine	Acetic acid	Glutamic acid	Succinic acid	Pyroglutamic acid	Glutamine	Methylamine	Methionine	Asparagine	Lysine	Choline	Phosphorylcholine	Glycerophosphocholine	Trimethylamine N-oxide	Glycine	Proline	Threonine	Mannose	Trehalose	Glucose	Galactose	Uracil	Adenosine	Fumaric acid	Tyrosine	Histidine	Phenylalanine	Tryptophan	Formic acid	2-Hydroxyisobutyric acid
Bacteroides fragilis + M. smithii ALI experiments
Blank MS + BHI medium (t-1)	0	24.8786	18.669	20.5682	3.28774	0	0.282861	42.5095	9.95174	445.511	40.2724	16.4932	5.74973	0.0808882	0	2.84718	0	0	6.55823	1.79837	12.3524	50.0895	68.6142	2.59526	0	1.11596	2.17964	4.75529	0.0883428	0.221956	0.6672	0	2.47163	4.5888	13.7309	1.68506	5.66451	52.233
Blank MS + BHI medium (t-1)	0	23.8879	18.0722	19.9378	3.27268	0	0.0831184	42.0273	9.82781	450.572	37.8569	16.0269	5.58059	0	0	2.73667	4.72493	0	4.41721	1.91056	12.0792	49.138	60.7897	2.46082	0	0.993917	2.08587	4.6227	0	0.251676	0.644228	0.204795	2.22908	3.79749	13.4616	1.52536	5.37721	37.8919
Blank MS + BHI medium (t-1)	0	23.4651	17.8626	19.0615	3.21045	0	0.98295	42.5205	9.84368	388.959	37.839	15.3777	5.28346	0.0335324	0.0681067	2.9581	0	0	4.45672	1.82774	12.0701	49.929	65.5872	2.68861	0	0.874027	2.1182	4.685	0.0530832	0.228319	0.645112	0.143087	2.28504	4.51242	13.266	1.5487	5.27136	42.434
M. smithii ALI in MS+BHI medium (t0)	0	22.8021	17.429	19.0871	2.92706	0	1.5225	41.4253	10.2057	430.204	36.3565	15.9825	5.57421	0.0231058	0	2.8678	0	0	3.73552	1.89408	11.7599	49.5603	65.5937	2.50297	0	0.882146	2.41543	4.71285	0.0819533	0.132172	0.556001	0.048576	2.25694	4.58288	13.2371	1.60608	0.518125	36.9894
M. smithii ALI in MS+BHI medium (t0)	0	23.9033	18.1524	19.2228	2.8203	0	0.76265	40.6202	9.89245	420.838	37.6857	16.043	5.5428	0.0001129	0	2.915	0	0	5.09143	2.04952	11.6769	50.9112	66.3564	2.42243	0	0.885119	2.61635	4.98518	0.0508153	0.185824	0.651786	0.0797848	2.31317	4.63284	13.4155	1.51867	0.521341	48.2311
M. smithii ALI in MS+BHI medium (t0)	0	24.7882	18.6626	20.6475	3.02245	0	1.61404	41.8546	10.1082	443.899	37.5475	16.7036	6.0522	0.0978089	0.0401899	2.96739	0	0	3.66194	1.96856	12.094	51.6021	66.0404	2.65516	0	0.947424	2.81134	4.92029	0.0471877	0.163716	0.711014	0.0361864	2.5844	4.12919	13.5186	1.68307	0.388191	34.0532
M. smithii ALI in MS+BHI medium (t0)	0	24.3498	17.3887	18.5623	2.9456	0	0.659082	38.3339	9.75746	420.009	35.4257	15.1125	5.21795	0.12012	0	2.63635	0	0	4.17957	1.95377	11.5506	49.8964	61.4337	2.27561	0	0.861314	2.61277	4.80326	0.117179	0.171472	0.634223	0	2.28467	4.23517	13.3214	1.61017	0.321464	37.6991
M. smithii ALI in MS+BHI medium (t0)	0	25.6455	17.8976	20.156	3.11785	0	1.5904	40.8003	10.2209	451.433	37.1726	15.9535	5.73896	0.206295	0	2.88368	0	0	4.39997	2.04693	12.1455	50.7974	65.3536	2.4111	0	1.0006	2.81458	5.01227	0	0.151145	0.628566	0.0699012	2.603	4.26302	13.7079	1.57039	0.477588	39.3443
M. smithii ALI monoculture in MS+BHI medium (t0)	0	21.477	17.3567	18.9165	2.57412	0	4.07921	42.2355	9.49816	154.071	34.6784	14.0751	5.39555	0.0868115	6.49786	3.19704	11.2321	0	3.44204	1.64858	12.3774	43.444	68.132	2.63762	0	0.450162	1.22524	6.64466	0	0.152	0.432654	0.0394545	2.33062	5.65494	11.7739	1.35812	1.8813	33.7873
M. smithii ALI monoculture in MS+BHI medium (t0)	0.0569598	24.1452	16.0753	16.695	2.92903	0	0.515879	37.591	9.33251	533.082	32.4542	14.4549	4.93578	0.132047	0.0410652	2.24529	0	0	3.94306	1.94361	11.3723	49.3403	52.6428	2.21519	0	0.78646	2.58954	4.54415	0.130088	0.248228	0.577291	0	1.70728	3.12482	12.9961	1.58522	0.225316	33.5266
M. smithii ALI monoculture in MS+BHI medium (t0)	0.153513	18.6544	17.2765	14.8779	2.61894	0	1.86799	42.3283	8.91616	393.919	31.6908	15.029	5.17734	0	0.156414	3.17746	0	0	0.643588	1.3863	9.78978	45.3016	51.5566	1.65315	0	0.474985	2.04436	2.5538	0.104652	0.0945503	0.611616	0.108376	0	4.65738	11.5084	1.72956	0.555457	37.2008
M. smithii ALI monoculture in MS+BHI medium (t0)	0	25.3207	18.1255	20.5741	3.00931	0	1.27869	41.155	10.1412	426.799	36.5885	16.2444	5.94129	0.138767	0.0711576	2.90197	0	0	4.83982	1.90237	11.8857	50.951	64.7469	2.71929	0	0.904193	2.78598	5.04763	0.167833	0.143583	0.646544	0.058586	2.53408	4.17144	13.5299	1.59634	0.014872	39.7379
M. smithii ALI monoculture in MS+BHI medium (t0)	0	24.5306	18.3046	19.5357	2.9883	0	3.34569	43.2601	10.4434	415.071	34.3891	15.4122	5.61713	0.212093	0.324873	3.07527	0.12224	0	3.2546	1.71859	11.9576	50.2678	67.0954	2.5879	0	0.806578	2.64144	4.58808	0	0.219169	0.489387	0	1.16056	5.33954	12.8602	1.79376	0.469084	33.5838
M. smithii ALI + bacteroides in MS+BHI medium (t1)	0.180184	27.7656	21.7331	26.4162	6.95954	0	43.671	57.0947	11.8918	532.719	48.3439	44.2627	6.51833	0.104022	0.127937	3.76841	0	0	2.95391	4.00294	11.6497	48.2259	81.6661	4.89802	0	0	2.97848	0.0651788	0.105369	0.969473	0.0136623	38.4643	3.12498	6.23095	16.7329	2.77183	0.777985	31.8775
M. smithii ALI + bacteroides in MS+BHI medium (t1)	0.114205	26.1074	22.154	26.396	7.29719	0	40.2401	55.5616	11.8588	532.973	50.5658	53.067	6.39155	0	0.031349	3.79259	0	0	4.06963	4.3543	11.0816	48.425	85.0961	4.77895	0	0	3.09522	0	0.161849	0.985654	0.160395	40.8531	3.02828	6.31664	16.7585	2.75212	0.522221	39.2495
M. smithii ALI + bacteroides in MS+BHI medium (t1)	0.517904	26.3664	22.1513	24.3574	7.26206	0	30.5883	60.3	11.6782	561.782	38.7963	51.7188	6.6099	0	0.0553115	4.16957	0	0	0.972052	3.86939	10.0522	48.6617	74.1196	4.48848	0	0	3.0786	0	0.122169	0.45492	0.0507547	42.8152	0.949208	6.44303	16.968	3.65668	0.645103	39.471
M. smithii ALI + bacteroides in MS+BHI medium (t1)	0.551161	29.7196	20.7609	25.2824	7.40322	0	38.0755	55.2483	11.5381	553.71	44.9619	50.6826	5.97726	0.0996031	0	2.89719	0	0	4.46545	5.08159	10.7661	50.034	84.1452	4.82239	0	0	3.08184	0	0.154368	1.06751	0.144554	43.6121	3.11919	5.69016	17.5201	2.94505	0.572414	44.7064
M. smithii ALI + bacteroides in MS+BHI medium (t1)	0.325913	28.3147	21.4607	27.7681	6.68092	0	41.9956	58.7906	11.873	558.332	44.5855	51.6281	6.95125	0.067435	0	3.34	0	0	2.92214	4.68425	10.872	48.5482	85.6539	5.67937	0	0	3.03589	0.0504263	0	1.0391	0.121409	41.5108	3.38819	5.83113	17.3414	2.98503	0.328913	34.1361
M. smithii ALI monoculture in MS+BHI medium (t1)	0.0134449	24.9387	17.9705	20.7829	3.1183	0	0.536145	42.3949	10.0892	458.756	35.3305	17.1683	6.20863	0.0470832	0.054946	2.90211	0	0	3.61064	1.90559	11.8836	51.2624	68.8594	3.203	0	0.942594	2.75646	4.76825	0.154912	0.17813	0.539213	0.00187973	2.48619	3.82314	14.1057	1.68453	0.541749	35.7263
M. smithii ALI monoculture in MS+BHI medium (t1)	0	22.5019	17.7959	17.4682	2.93419	0	1.81999	42.4312	9.8172	550.831	34.3243	15.4963	5.15938	0	0.071166	2.93068	1.23167	0	3.10085	1.83354	12.0492	50.0639	68.4399	2.71792	0	0.813737	2.52691	4.74163	0.121092	0.192639	0.561631	0.0817864	1.65752	4.88789	13.1666	1.78705	0.586404	38.6241
M. smithii ALI monoculture in MS+BHI medium (t1)	0.0218301	25.5016	17.4001	19.6405	3.11113	0	0.75673	38.9569	9.81878	429.099	35.5186	15.6138	5.63675	0.233368	0	2.65024	0	0	4.9695	1.89839	11.8905	51.0659	64.4236	2.71044	0	1.05942	2.7496	5.00865	0.0245745	0.221524	0.52845	0.00976131	2.42212	3.74715	13.5847	1.56279	0	44.7525
M. smithii ALI monoculture in MS+BHI medium (t1)	0.167289	23.6316	17.3092	19.9916	2.92357	0	2.12589	44.0204	10.0749	439.712	34.4226	16.4659	5.98089	0	0.0298286	3.11586	0.677907	0	2.22623	1.90028	12.1488	50.7662	70.6523	3.05532	0	0.819592	2.53729	4.55717	0.00152682	0.111799	0.500843	0.0576429	1.9856	4.12954	13.6142	1.85879	0.192443	37.5391
M. smithii ALI monoculture in MS+BHI medium (t1)	0.0557462	24.6327	18.5613	20.2958	3.03352	0	0.993675	43.5032	9.99118	443.004	34.853	16.8503	6.0545	0.0177099	0	3.08565	0	0	2.98477	1.95233	12.07	51.2628	71.836	3.13696	0	0.903594	2.56797	4.78038	0.000943937	0.187949	0.456115	0.024209	2.51481	3.92005	14.0456	1.80483	0.529237	39.1195
bacteroides monoculture in MS+BHI medium (t1)	0.235263	18.1611	20.1722	17.4319	8.38536	0	20.8162	53.2393	9.79138	497.784	37.3668	28.8006	5.35073	0	0.0581452	3.80876	0	0	0.739698	2.88218	8.61124	40.5887	65.2246	3.88661	0	0	2.0214	0.0240823	0	0.150586	0.0333968	35.6833	0.668924	6.07789	14.2333	3.14467	22.8854	30.2447
bacteroides monoculture in MS+BHI medium (t1)	0.407483	28.7244	21.2822	25.5558	11.1612	0	34.8745	63.9878	11.4423	511.014	39.0432	33.1205	6.65983	0.0461771	0	3.99039	0	0	0.432974	4.82246	11.0183	48.4694	57.3256	4.23843	0	0	2.41464	0.0335101	0.0475669	0.135923	0	39.856	0	6.72793	16.266	3.60895	26.229	49.2494
bacteroides monoculture in MS+BHI medium (t1)	0.292993	27.4802	20.6794	24.8736	11.4007	0	41.6962	57.6098	11.6206	547.271	44.9062	34.812	6.07401	0.065278	0.0437378	3.83075	0	0	3.00269	4.10325	10.2979	46.8741	84.8535	5.12729	0	0	2.42994	0	0.0100171	0.865597	0.0983213	36.3395	1.44858	6.52974	16.5119	3.12213	23.8587	36.0587
bacteroides monoculture in MS+BHI medium (t1)	0.285865	28.6314	21.9765	25.8609	11.3566	0	41.7788	57.7374	11.6004	552.159	50.5383	34.943	6.00015	0.179337	0	3.66375	0	0	5.3291	4.78286	11.1083	48.0516	89.5198	4.78486	0	0	2.45279	0	0.084569	1.10258	0.130924	38.8077	2.89722	7.13717	16.7399	2.82272	24.525	51.9404
bacteroides monoculture in MS+BHI medium (t1)	0	28.2569	23.5829	29.2558	11.8445	0	50.2541	62.4327	12.4003	538.088	55.1717	37.8933	7.19311	0.0134733	0.0317954	4.19606	0	0	5.10761	4.74712	12.0526	49.1227	94.0099	5.80453	0	0	2.57333	0.0378976	0	1.10515	0.0830378	40.0177	3.51815	6.99809	17.613	2.84647	24.8232	51.6475
M. smithii ALI + bacterium in MS+BHI medium(t2)	0.655635	34.6413	26.9873	36.0541	10.9111	0	77.9664	73.7241	13.8352	601.685	58.3919	71.139	7.5217	0	0	4.78803	0	0	4.22171	8.51425	8.67562	51.2665	117.726	6.55921	0	0	3.06239	0.0333645	0.0938454	1.40304	0.0620658	22.1264	4.37037	7.72541	20.5338	3.41441	0.335181	43.677
M. smithii ALI + bacterium in MS+BHI medium(t2)	0.494875	31.841	25.3844	32.7649	11.3048	0	70.1588	65.276	13.2069	585.948	57.3948	85.9888	7.13213	0	0	4.44953	0	0	3.50326	7.29888	9.32311	51.4979	101.064	6.09106	0	0	3.34106	0	0	1.45786	0.0772745	26.4378	4.18133	6.70869	19.9407	2.93706	0.128357	36.6482
M. smithii ALI + bacterium in MS+BHI medium(t2)	0.596908	34.3004	26.4	34.266	11.1611	0	70.7257	70.6178	13.4639	624.349	58.3457	87.9122	7.10362	0	0	4.63512	0	0	3.36422	7.5781	9.38711	52.6707	104.19	5.34964	0	0	3.32793	0.0767625	0.0802428	1.50722	0.012567	26.746	4.6052	7.02267	21.0026	3.24947	0.335764	33.34
M_M. smithii ALI + bacterium in MS+BHI medium(t2)	0.449236	34.2687	27.2471	37.3076	11.3819	0	84.881	74.1846	13.9555	620.72	59.9032	89.6152	8.09742	0	0	4.79497	0	0	3.18567	7.79697	9.69866	52.488	108.711	6.70228	0	0	3.48048	0	0.00673919	1.36623	0	24.4284	4.85381	6.72134	20.878	3.3479	0	33.7031
M_M. smithii ALI + bacterium in MS+BHI medium(t2)	0.462637	35.0816	26.4677	36.1838	10.6203	0	82.5418	68.9486	13.9614	615.933	60.0828	85.2056	7.51961	0.0867092	0.000405474	4.60068	0	0	3.99323	7.8006	9.57646	52.2952	106.322	5.8205	0	0	3.27299	0.0958351	0.0906473	1.47374	0.0513586	25.6947	4.86873	7.64019	20.4221	3.00056	0.400833	39.635
M_M. smithii ALI + bacterium in MS+BHI medium(t2)	0	26.0848	18.9664	21.7398	3.42477	0	0.72393	43.5865	10.5343	448.627	39.9109	16.9437	6.23803	0.0740219	0.00889417	3.03958	2.09379	0	4.89375	1.92673	12.564	51.0589	68.1086	2.63667	0	1.25467	2.289	4.72813	0.0480049	0.208657	0.730859	0.0152024	2.61028	4.3272	14.0957	1.4106	5.46008	44.0707
M_M. smithii ALI + bacterium in MS+BHI medium(t2)	0.400095	23.4045	15.9939	15.7333	3.20822	0	1.51116	36.0725	8.80174	432.787	31.6061	14.0737	4.8624	0.115698	0	1.91706	0	0	4.29033	1.84248	11.7747	47.1009	53.0941	2.55302	0.350347	0.880893	1.93716	4.59309	0	0.166167	0.591661	0.0411637	1.09405	1.59648	12.7297	1.62118	5.89114	44.7472
M_M. smithii ALI + bacterium in MS+BHI medium(t2)	0	25.671	18.2205	21.6042	3.51394	0	0	43.9266	10.164	416.008	37.595	17.0496	6.27825	0.014613	0	2.83608	2.02352	0	4.11902	2.11379	12.684	50.75	65.6934	3.21946	0.284627	0.95849	2.30508	5.12946	0.00495382	0.169216	0.751421	0.054934	2.16157	2.61507	13.8924	1.61506	5.93644	37.8868
M. smithii ALI monoculture in MS+BHI medium (t2)	0	25.7507	18.2704	21.6491	3.18607	0	0.0402191	40.1178	10.1331	461.686	37.8538	17.4763	6.23819	0.126016	0	2.91984	3.38431	0	4.61914	2.10354	12.1186	52.2276	65.2326	2.76205	0	1.00461	2.95573	5.06285	0	0.184234	0.428019	0.00740998	2.43941	3.19546	14.166	1.76429	0.38	41.7441
M. smithii ALI monoculture in MS+BHI medium (t2)	0	26.6445	18.8997	22.5584	3.12534	0	0.723817	41.8051	10.5513	575.841	39.7363	17.8135	6.5044	0.244276	0.0398826	3.05961	4.65685	0	4.61214	2.17067	12.3111	52.2294	67.2295	2.45646	0	1.14435	2.88685	5.33035	0.00147998	0.249932	0.48334	0.145796	2.7653	4.35138	14.1392	1.62353	0	41.0363
M. smithii ALI monoculture in MS+BHI medium (t2)	0	24.575	18.1913	20.5266	3.03492	0	0.404292	39.4062	10.0658	440.609	37.7311	16.6817	5.9349	0	0.0142505	2.79732	2.30283	0	4.61913	2.00671	11.9226	51.3702	64.524	2.50135	0	1.02368	2.73583	5.11208	0.00887202	0.267019	0.529436	0	2.41638	3.35945	13.8005	1.73123	0.534699	42.6535
M. smithii ALI monoculture in MS+BHI medium (t2)	0.0983499	25.1354	17.7592	20.0065	3.11164	0	0.132889	40.0098	10.0194	451.146	36.8795	17.0713	5.94285	0.0954886	0.0386158	2.65029	3.02262	0	4.13805	2.09498	11.9078	51.013	60.6003	2.51967	0	1.00987	2.72935	5.06677	0.194056	0.202232	0.518356	0.00476386	2.19364	3.16009	13.945	1.46097	0.233727	36.0738
M. smithii ALI monoculture in MS+BHI medium (t2)	0.0292219	25.5661	16.9091	19.0573	3.04754	0	0.510294	36.8712	9.54128	418.458	35.8213	15.441	5.35114	0.264339	0	2.47511	0.495278	0	4.83675	2.03925	11.6596	51.0914	56.9764	2.18981	0	0.93957	2.8011	4.74919	0.0349441	0.201511	0.405503	0.0186748	2.0475	3.32519	13.4996	1.48554	0.253667	41.7814
bacteroides monoculture in MS+BHI medium (t2)	0.476527	35.3239	28.083	38.6759	18.2699	0	91.8292	79.3613	14.4316	669.993	62.4028	66.6498	7.83367	0	0.012021	5.10017	0	0	3.29129	8.03025	10.0646	52.633	114.25	6.80696	0	0	3.06637	0.0256548	0	1.59388	0.116235	21.5323	5.21192	7.64848	21.3975	3.54886	29.0294	35.8413
bacteroides monoculture in MS+BHI medium (t2)	0.533553	31.9979	26.752	34.8065	17.4172	0	80.2251	76.9262	13.5591	585.951	57.7629	62.0189	7.19024	0	0	4.83524	0	0	2.23563	7.26775	9.66203	49.1667	107.289	6.6212	0	0	2.51252	0	0.351009	1.41994	0.0723899	19.282	4.50755	6.57838	20.1936	3.18776	28.2873	27.3575
bacteroides monoculture in MS+BHI medium (t2)	0.619282	31.3962	26.7461	33.2517	18.7787	0	70.3961	75.6685	13.693	637.186	58.471	68.4647	6.80434	0	0	4.81301	0	0	2.2883	7.3142	9.7234	50.3455	106.065	6.0479	0	0	2.65601	0.019362	0	1.35429	0.0463707	20.1803	4.33469	7.08104	20.3863	3.08195	28.8125	27.6953
bacteroides monoculture in MS+BHI medium (t2)	0.724312	32.2985	23.9194	28.1662	18.7361	0	59.4578	68.9251	12.3578	633.603	46.5169	62.5722	6.24814	0	0	3.65214	0	0	3.01675	7.68414	8.22307	49.5185	94.8974	6.46179	0	0	2.53394	0	0	1.44285	0.008807	21.5006	3.66835	5.54073	20.1023	3.06777	31.2941	27.4825
bacteroides monoculture in MS+BHI medium (t2)	0.633063	34.7756	28.0883	39.4138	19.4101	0	94.7916	79.8585	14.2909	618.428	59.9064	70.5654	8.3055	0	0	5.22356	0	0	2.20305	7.62756	10.4711	52.1298	114.234	8.0957	0	0	2.81532	0.0519236	0	1.51667	0.0135476	19.8956	5.32143	7.21742	21.4831	3.49538	29.8233	27.3619
E. coli + M. smithii ALI experiments
Blank MS + BHI medium (t-1)	0	25.8233	18.5727	22.3281	3.47027	0	1.99231	44.9166	10.7234	466.562	39.3666	16.4009	5.96817	0.112078	0.0548706	3.01606	0	0	4.36519	2.07111	13.0162	52.694	70.0859	2.47732	0	0.549036	2.31827	6.13735	0	0.171774	0.71296	0	2.69665	4.93534	13.7363	1.69345	4.02483	39.4112
Blank MS + BHI medium (t-1)	0.0776001	24.3833	17.3021	20.9541	3.28855	0	1.92629	41.6418	10.5176	406.149	37.5513	15.678	5.48344	0.0383165	0.0438418	2.91447	0	0	3.87072	1.83191	12.6995	50.357	67.4312	2.67596	0	0.375365	2.1024	5.96604	0.0144621	0.197643	0.730501	0.00680893	2.54493	5.29592	13.007	1.60096	4.23546	36.4838
Blank MS + BHI medium (t-1)	0	24.0156	18.3852	21.2652	3.26872	0	1.73617	46.378	10.8083	434.355	39.3596	16.668	5.79236	0.00818866	0.0372392	3.15202	0	0	3.57844	1.9628	12.9525	51.8237	70.8034	2.65609	0	0.459198	2.13559	6.15732	0	0.147144	0.703768	0.0891913	2.55192	5.164	13.5149	1.64255	4.01288	36.2491
M. smithii ALI in MS+BHI medium (t0)	0	25.0081	17.8467	21.6576	3.20545	0	1.82201	44.6981	10.7059	420.09	39.8627	17.3518	5.80968	0.0425906	0.0876799	2.99985	0	0	4.69346	2.03341	13.0648	52.7981	69.0265	2.48093	0	0.481754	2.33649	5.85605	0.0178957	0.177441	0.685288	0.125517	2.58235	4.61944	13.6045	1.33064	0.0588845	39.8901
M. smithii ALI in MS+BHI medium (t0)	0.254159	23.4659	15.6925	18.1689	3.00194	0	1.08695	38.8407	9.56197	368.635	36.868	14.8167	4.80393	0.0694535	0	2.53799	0	0	5.7523	1.81236	11.9863	50.1368	61.9521	2.12891	0	0.434006	2.17028	5.51182	0	0.240684	0.586076	0.0218776	2.1736	5.39598	12.8231	1.51159	0.241193	54.0699
M. smithii ALI in MS+BHI medium (t0)	0.112528	25.737	16.3295	19.0667	2.82004	0	1.33245	38.8175	10.6751	456.587	36.3458	15.3868	5.11019	0.154398	0.0408209	2.7611	0	0	5.30089	2.17199	11.7785	51.2189	104.068	1.89997	0	0.536929	2.86584	5.86961	0	0.112449	0.655887	0.0179178	2.40547	5.05988	13.8393	1.67924	0.381201	47.5788
M. smithii ALI in MS+BHI medium (t0)	0	21.9506	16.4146	19.3191	2.58564	0	2.36103	39.8383	10.0612	435.017	35.5027	16.2983	5.66374	0	0	3.04352	0	0	3.69472	1.93702	11.3597	47.456	110.203	2.36641	0	0.531561	2.53786	5.4031	0.0402818	0.143807	0.671274	0	2.24559	4.72265	13.0385	1.47442	0.294711	37.1463
M. smithii ALI in MS+BHI medium (t0)	0	25.31	17.0927	20.6903	2.97387	0	2.2919	41.9523	10.8358	461.811	37.1064	16.8817	5.86579	0.122768	0	2.96301	0	0	4.02654	2.16091	12.0642	50.9792	112.484	2.25057	0	0.588784	2.89833	5.67958	0.0614804	0.147232	0.672798	0.0324038	2.58967	5.06786	13.7851	1.7016	0.170619	38.191
M. smithii ALI monoculture in MS+BHI medium (t0)	0.0192016	23.6521	17.5674	21.2259	3.12664	0	2.09902	42.751	10.4902	411.537	39.9487	16.9877	5.7315	0	0.0448116	3.00208	0	0	4.7079	1.83261	12.9535	52.4709	70.4748	2.53557	0	0.547753	2.35279	5.89583	0.022671	0.10189	0.658931	0.000202586	2.49988	5.55627	13.4497	1.66239	0.394386	44.7517
M. smithii ALI monoculture in MS+BHI medium (t0)	0	22.8202	18.638	20.5386	3.05468	0	1.36985	46.8506	10.0853	414.627	51.3833	17.2676	5.78285	0.0202734	0.0104934	3.28145	0	0	6.15436	2.19126	12.6769	53.0441	86.3767	2.64247	0	0.568006	2.15424	6.78813	0.0127318	0.1387	0.626279	0.124514	2.51264	5.84375	14.2443	1.56474	0.42799	58.4577
M. smithii ALI monoculture in MS+BHI medium (t0)	0	25.0659	16.9701	20.2297	2.88876	0	2.04605	41.2836	10.5595	475.983	37.5578	16.6162	5.80067	0.166465	0	2.96972	0	0	4.84675	2.1706	11.9883	51.0594	111.528	2.22035	0	0.504106	2.79471	5.91487	0.12619	0.186014	0.670806	0.152861	2.4765	4.89854	13.9954	1.77748	0.424822	45.2635
M. smithii ALI monoculture in MS+BHI medium (t0)	0	25.5447	16.942	19.3575	2.80477	0	1.53324	40.8297	10.738	471.661	37.2303	16.1397	5.42783	0.115013	0	2.83918	0	0	5.42606	2.23822	11.8802	51.3902	108.273	2.1146	0	0.483388	2.87951	6.1134	0.0446301	0.227964	0.625245	0	2.45072	5.0879	14.1556	1.71016	0.882543	49.9116
M. smithii ALI monoculture in MS+BHI medium (t0)	0	26.5367	17.3793	21.747	3.04599	0	2.58796	41.1657	10.9148	468.657	38.4798	17.1182	6.17719	0.190213	0.0860339	3.21123	0	0	4.68773	2.35556	12.3753	52.2297	116.194	2.58529	0	0.717133	2.96976	6.1418	0.0686667	0.188864	0.556087	0	2.81034	5.21475	14.3684	1.71622	0.528973	46.1286
M. smithii ALI + Ecoli in MS+BHI medium (t1)	0.642504	29.4627	22.7785	27.0516	9.90483	0	6.03505	54.4414	12.5913	1194.25	40.9402	210.827	6.2644	0.0853093	0.0454253	3.96104	0.612223	2.68179	0	15.565	0.97887	50.6311	100.318	2.87451	0	0.0142145	0.0672941	0	0.0528224	0.0148208	0	0.607934	2.87653	7.14342	12.8304	0	0.238469	1.31066
M. smithii ALI + Ecoli in MS+BHI medium (t1)	0.588376	24.8547	22.327	23.8437	8.80124	0	5.18087	53.4144	12.0954	1177.58	39.0273	201.861	5.73612	0	0.0144688	3.93855	1.0395	2.81731	0	14.3355	0.869093	48.2228	101.342	2.62718	0	0.139675	0.0858276	0	0.0441688	0.126643	0	0.22649	2.199	6.45904	12.2498	0	0.795591	1.81733
M. smithii ALI + Ecoli in MS+BHI medium (t1)	0.706017	29.3153	23.2983	27.6073	10.2392	0	6.25599	55.9565	12.5197	1235.25	41.5137	216.559	6.4747	0	0	4.15584	0.296334	3.88586	0	15.9452	0.947113	51.398	103.467	3.25169	0	0	0	0	0.138287	0.157679	0.00125537	0.70537	2.83715	6.8258	13.2358	0	0.266697	2.27052
M. smithii ALI + Ecoli in MS+BHI medium (t1)	0.635308	27.3599	21.4899	24.8339	8.16916	0	6.04957	49.4902	11.7707	1123.07	38.2281	196.455	5.5645	0.0701687	0.0624116	3.63671	1.34692	3.33503	0	14.2056	0.927352	47.8049	95.3559	2.53203	0	0	0.0447669	0	0.034569	0.127079	0	0.163499	2.57106	6.5974	12.2558	0	0.956511	1.12667
M. smithii ALI + Ecoli in MS+BHI medium (t1)	0.7273	27.2599	21.2358	22.3935	8.88621	0	4.74564	47.6381	11.539	1154.29	38.1029	199.419	4.9703	0.00300834	0	3.46045	0.769362	0.719143	0	14.3206	0.780079	49.1827	92.3408	2.36496	0	0.0880127	0	0	0	0.165783	0	0.33993	2.50469	6.35468	12.5356	0	0.663888	0.811238
M. smithii ALI monoculture in MS+BHI medium (t1)	0.18587	23.9104	16.6993	20.5616	3.08824	0	1.54579	40.9972	10.1514	400.604	40.1748	17.0892	5.61173	0.050915	0	3.11958	0	0	4.6864	1.95854	12.8326	53.0093	71.4202	2.69345	0	0.602336	2.25942	6.0946	0.0559392	0.16753	0.277184	0	2.55014	5.16694	13.8676	1.64476	0.359684	47.8318
M. smithii ALI monoculture in MS+BHI medium (t1)	0.15073	24.2145	16.7149	21.6061	3.05593	0	2.44157	41.1031	10.3939	360.326	40.0234	16.9529	5.69859	0.140491	0.167626	2.96368	0	0	4.7428	1.96238	13.0488	52.177	68.7774	2.57291	0	0.351188	2.31313	6.10318	0	0.179759	0.574518	0	2.5928	5.33403	12.901	1.59144	0.219534	43.2264
M. smithii ALI monoculture in MS+BHI medium (t1)	0	25.5146	17.3743	21.2879	2.73387	0	2.6081	41.5532	10.797	445.332	39.8762	17.6125	6.18131	0.0635609	0	3.12472	0	0	5.91861	2.19739	12.1801	52.2994	117.807	2.41906	0	0.613887	2.94547	6.33666	0.248584	0.208866	0.646458	0	2.65836	5.52855	14.2218	1.77741	0	54.4987
M. smithii ALI monoculture in MS+BHI medium (t1)	0.0510157	23.7845	16.2895	18.8995	2.77102	0	1.63032	40.016	10.2269	443.422	36.863	16.8728	5.4412	0.0882455	0	2.86105	0	0	3.68924	2.17344	11.5566	49.6626	105.755	2.072	0	0.59837	2.75352	5.41703	0.197598	0.150411	0.51771	0	2.28819	4.73784	13.4383	1.59607	0.465259	35.243
M. smithii ALI monoculture in MS+BHI medium (t1)	0	25.5333	16.3982	19.8301	3.09479	0	2.04993	38.5093	10.4426	439.149	37.7286	16.7597	5.60072	0.137787	0	2.90225	0	0	5.44293	2.22221	12.0877	51.0928	107.377	2.23827	0	0.600685	2.93729	5.86884	0.0124657	0.0676752	0.516647	0.00888722	2.49436	4.80599	14.0019	1.61704	0.014665	50.6409
Ecoli monoculture in MS+BHI medium (t1)	0.615378	31.5305	21.4885	26.5177	10.0539	0	8.06295	53.6832	12.1234	1169.93	38.6475	210.939	5.19314	0.312668	0.0110355	3.87159	0	5.99239	0	15.2522	0	49.5611	105.228	2.2392	0	0.000632461	0.0544447	0.0403324	0	0.110595	0.0279012	0.0575542	2.54867	6.81078	15.5802	1.41882	316.719	0.828749
Ecoli monoculture in MS+BHI medium (t1)	0.653467	24.1941	20.1691	18.6569	9.13511	0	5.00068	52.3171	11.407	1183.64	37.2834	196.62	4.92163	0	0	3.49169	0	7.83245	0	13.2698	0	48.1674	96.2595	2.4641	0	0	0.0783192	0.0668135	0.0773449	0.0303	0	0.00430431	1.3165	7.29993	15.042	1.6039	324.514	1.37335
Ecoli monoculture in MS+BHI medium (t1)	0.485805	28.5248	22.7866	26.4138	10.1298	0	8.42783	58.5005	12.3015	1232.59	39.9928	219.635	6.22183	0.079048	0.00599459	4.16712	0	10.5822	0	15.5622	0	50.8138	108.537	3.03767	0	0.0574978	0.0104013	0.06207	0.207996	0.0651917	0.0575802	0.0933453	1.79065	7.23473	15.4872	1.25952	264.934	2.54917
Ecoli monoculture in MS+BHI medium (t1)	0.663999	27.4508	22.3596	23.7484	9.92981	0	6.79541	57.2561	12.487	1223.81	39.7045	215.858	5.47788	0.149444	0	4.02305	0	9.15698	0	14.7692	0	50.1994	106.961	2.46726	0	0.147363	0.00525012	0	0.0142035	0.0671296	0.00626009	0.0744367	1.79055	7.89733	15.9817	1.49616	336.933	1.17957
Ecoli monoculture in MS+BHI medium (t1)	0.493069	28.2108	22.5127	25.4225	9.82395	0	8.45183	57.8234	12.236	1207.43	39.3525	211.042	6.04749	0	0.0377565	4.0856	0	12.309	0	15.2207	0	49.4518	106.907	2.90487	0	0	0.0458007	0.0551278	0	0	0.0172202	0.0154821	1.68415	7.73901	15.734	1.54364	335.459	1.46943
M. smithii ALI + Ecoli in MS+BHI medium(t2)	0.785873	30.404	26.0298	28.0144	11.1498	0	5.20016	59.6835	13.8366	1262.46	44.9688	245.268	6.02392	0.16817	0.0675416	4.30496	1.6358	4.54181	0	15.6952	1.39589	52.6652	104.252	2.76195	0	0.142516	0.101059	0.0202259	0.113166	0.0130563	0	0.117449	2.95772	8.73071	13.9746	0	0.100788	0.615909
M. smithii ALI + Ecoli in MS+BHI medium(t2)	0.810286	33.0436	25.2258	27.9689	11.7974	0	2.17259	58.2598	13.2252	1303.95	37.349	182.509	5.72368	0.281379	0	3.7047	0	3.8505	0	15.6626	1.37689	53.2557	89.2497	2.30898	0	0.00230966	0.175104	0.0987912	0.0688571	0	0	0.405816	3.14472	8.27177	13.5662	0	0.877341	0.927982
M. smithii ALI + Ecoli in MS+BHI medium(t2)	0.761877	29.2003	27.6456	29.9704	10.3955	0	6.31639	60.2084	13.8469	1303.77	46.5609	248.059	6.36857	0	0.0838127	4.5889	1.01064	5.48251	0	15.4628	0.930132	52.5873	117.103	3.50577	0	0.0897494	0	0.045971	0.219893	0.0483664	0.0186835	0.584341	2.81734	8.14843	14.0179	0	0.481524	1.19586
M. smithii ALI + Ecoli in MS+BHI medium(t2)	0.743852	32.0001	23.2872	25.732	11.755	0	4.84312	54.741	13.2997	1199.16	41.8159	225.831	5.35639	0.100913	0	3.72145	0	2.45828	0	15.1583	1.22412	52.0706	89.5559	2.6044	0	0	0	0	0.266244	0.0691444	0	0.349335	3.06796	7.93664	13.6304	0	0.122525	0.792558
M. smithii ALI + Ecoli in MS+BHI medium(t2)	0.672269	33.3801	26.5289	31.9745	10.9802	0	7.78152	60.3206	14.0698	1289.84	45.3053	251.967	6.52635	0.170895	0.0133681	4.4055	1.02091	5.45391	0	16.4977	1.29466	53.3979	112.463	2.83121	0	0.0739111	0.00866436	0.0289189	0.336941	0.021758	0.109662	0.513049	3.41542	8.1546	13.838	0	0.506521	0.713508
Blank MS + BHI medium (t2)	0.216517	24.2417	17.6648	20.3863	3.25367	0	1.81085	44.0909	10.5597	468.785	38.3994	15.9505	5.31877	0.117331	0	3.06738	0	0	4.2837	1.87887	12.9176	51.8758	70.7163	2.49071	0	0.502675	2.21298	5.80713	0	0.225671	0.674597	0	2.42646	5.63478	13.5598	1.68421	4.09164	43.8909
Blank MS + BHI medium (t2)	0.199787	23.4874	17.5894	20.4268	3.23851	0	1.62933	44.2062	9.99392	419.429	40.3513	15.8457	5.33128	0	0.0455377	3.03911	0	0	6.98535	2.04518	12.7564	51.3834	76.7172	2.57965	0	0.512412	2.22274	6.44116	0.0888989	0.155796	0.695362	0.0113105	2.36219	5.35916	13.5735	1.52022	4.53217	66.2268
Blank MS + BHI medium (t2)	0.348702	25.6702	16.721	17.8915	3.35506	0	0.314759	41.7527	10.1255	433.273	37.3976	14.0751	4.54655	0.236309	0	2.65546	0	0	6.65559	2.0133	12.8066	52.7017	65.4067	1.89108	0	0.472785	2.15212	6.01023	0.0926225	0.163388	0.639875	0.125396	2.17122	5.28841	13.6486	1.56606	4.27551	60.7687
M. smithii ALI monoculture in MS+BHI medium (t2)	0.26079	23.0728	15.5892	17.57	3.07357	0	0.97885	37.6028	9.37802	371.293	39.9896	15.6017	4.91553	0	0.0147817	2.68391	0	0	7.21568	2.01517	12.3476	51.7843	63.7273	2.20921	0	0.533309	2.22848	5.64413	0.0872606	0.103701	0.483333	0.0280752	2.15211	5.35355	13.1931	1.33701	0.0325734	65.8696
M. smithii ALI monoculture in MS+BHI medium (t2)	0	22.5987	17.1776	20.1153	2.86945	0	1.49153	40.6238	9.57855	361.555	42.3958	17.2516	5.66339	0	0.0644768	3.09124	0	0	6.86449	2.02943	12.4615	52.6764	77.8073	2.84894	0	0.548245	2.13537	6.57778	0	0.0696418	0.378607	0.0954099	2.51186	4.83141	13.5208	1.48279	0.0780759	65.2659
M. smithii ALI monoculture in MS+BHI medium (t2)	0	25.4454	16.6496	19.161	2.56012	0	1.46284	36.4037	10.073	420.805	49.4809	16.5894	5.64092	0.086267	0	2.88329	0	0	5.2731	2.66243	11.7626	52.4321	115.813	2.15788	0	0.744782	2.91662	6.54849	0	0.0267116	0.486371	0	2.5415	5.43727	14.4084	1.78318	0.144801	46.6223
M. smithii ALI monoculture in MS+BHI medium (t2)	0.256603	25.4789	15.3893	17.8828	2.92406	0	0.717498	36.7866	10.0704	433.941	37.3166	16.3862	4.96604	0.198255	0	2.71081	0	0	5.58728	2.22041	11.5682	51.2745	100.533	1.62872	0	0.526962	2.76217	5.69668	0	0.158031	0.402663	0.0978818	2.38157	4.38379	13.8137	1.5771	0.224274	51.7088
M. smithii ALI monoculture in MS+BHI medium (t2)	0.194411	25.321	15.6341	18.2483	2.84534	0	1.05929	37.7401	10.0625	429.853	35.8696	16.3764	4.94802	0.174711	0.0916869	2.59299	0	0	5.68212	2.1542	11.6266	50.0344	100.648	1.94079	0	0.586493	2.90421	5.72567	0	0.179448	0.278545	0.161676	2.35885	5.18056	13.3482	1.68546	4.36973	51.3547
Ecoli monoculture in MS+BHI medium (t2)	0.644124	30.1885	23.5429	25.5968	10.1983	0	7.58172	58.9685	12.6404	1253.82	40.5722	231.427	5.41593	0.197684	0	4.10537	0	9.77096	0	15.1676	0	50.1878	107.466	2.67856	0	0.00824503	0	0	0	0.0543693	0	0.00608808	1.89041	8.28678	13.0946	0	308.831	1.8317
Ecoli monoculture in MS+BHI medium (t2)	0.652711	30.1693	24.6006	27.2426	10.3201	0	8.05716	61.3149	13.0298	1273.2	41.1035	237.096	6.09225	0.0685873	0.0630856	4.29272	0	11.4447	0	15.4455	0	51.7779	109.752	2.93663	0	0.00248746	0.0435751	0	0	0	0.0697409	0.00612816	1.79667	7.10472	13.0646	0	332.802	1.78275
Ecoli monoculture in MS+BHI medium (t2)	0.554093	31.5382	25.2707	28.5231	10.8445	0	8.76378	64.2488	13.4074	1294.9	42.4025	247.737	6.27573	0.146469	0.124951	4.37799	0	12.7434	0	16.0388	0	52.2922	112.58	2.97288	0	0	0	0.030468	0.243436	0	0	0.0379155	1.9522	8.37322	13.2879	0	246.766	3.04264
Ecoli monoculture in MS+BHI medium (t2)	0.697397	28.4484	23.1757	23.9604	9.95616	0	6.42031	57.811	12.4315	1257.67	39.3225	225.543	5.15743	0.150794	0.0165635	4.02924	0	8.3762	0	14.6135	0	49.4149	105.396	2.54095	0	0	0	0.000686415	0	0.0217356	0	0.156828	1.78274	7.58793	13.8479	0.371063	366.641	1.80315
Ecoli monoculture in MS+BHI medium (t2)	0.60447	30.2751	23.5344	26.2244	10.2031	0	8.05027	58.4955	12.8749	1258.29	40.5416	234.143	5.73647	0.132205	0.0265357	4.1077	0	9.70348	0	15.1475	0	49.9924	107.978	2.74247	0	0	0	0	0	0.0393293	0	0	1.99238	7.61804	13.9069	0.433647	334.677	1.56965
F. nucleatum + M. smithii experiments
Blank MS + BHI medium (t-1)	0	23.3351	18.7211	20.171	2.79952	0	0.592061	42.7471	9.91379	526.31	40.3027	17.9797	5.6202	0.0443686	0.219096	2.91766	9.30147	0	5.29859	2.28936	12.5202	61.7963	55.0882	1.64774	0	0.80389	4.007	4.33961	0	0.189484	0.689759	0.0868546	1.7246	3.38794	13.2855	1.50279	4.70421	47.875
Blank MS + BHI medium (t-1)	0	26.0295	19.152	22.5363	3.06769	0	0	42.7989	10.1129	536.004	42.3572	18.7544	6.22772	0.149198	0.0874931	2.99515	12.076	0	6.60552	2.39273	13.1587	62.3705	56.0629	1.36948	0	0.866692	4.12067	4.53149	0.00953752	0.118917	0.568857	0.0587766	1.78806	2.89732	13.4095	1.35613	4.77926	53.8439
Blank MS + BHI medium (t-1)	0	25.5356	19.0743	20.9137	3.12248	0	2.4278	43.1075	9.73774	538.363	51.2144	18.3917	5.87939	0.11269	0	2.76552	11.8017	0	6.87421	2.69091	13.1619	63.7651	40.0474	1.07865	0.312936	1.20129	4.15019	4.81707	0	0.171255	0.637596	0	0.919342	0	14.3641	1.40542	4.90336	54.1728
M. smithii ALI in MS+BHI medium (t0)	0.0107106	25.2133	17.5554	18.5202	3.09495	0	0.741238	37.6201	9.65034	531.304	40.1267	16.5937	5.00548	0.160292	0.0642558	2.47398	6.4727	0	6.38463	2.27572	12.548	59.8009	41.4286	1.12775	0	0.738908	3.7024	4.21294	0	0.214059	0.51394	0.139472	1.2687	2.83747	13.2377	1.36934	0.418947	59.6292
M. smithii ALI in MS+BHI medium (t0)	0	24.5251	18.9426	21.7411	3.12539	0	0.384666	44.035	10.7245	547.777	41.9124	18.7026	5.9993	0.0875004	0.188978	3.0854	9.88911	0	6.19765	2.23797	12.822	60.2432	60.3601	1.9969	0	0.90236	3.82956	4.93145	0	0.190654	0.493749	0.00840475	2.14625	2.95668	13.2786	1.41756	0.313457	52.4957
M. smithii ALI in MS+BHI medium (t0)	0	24.7884	17.5814	19.7062	2.97132	0	0.245097	39.5491	9.9588	503.7	40.0742	16.9981	5.45476	0.154927	0.187014	2.65498	7.37385	0	7.03823	2.15223	12.2613	59.4256	50.1853	1.66023	0	0.719767	3.70348	4.6592	0	0.160135	0.545978	0.0377795	2.15228	3.58002	12.8217	1.30507	0.095568	58.1854
M. smithii ALI in MS+BHI medium (t0)	0.0217607	24.0151	17.2697	19.1612	2.93993	0	0.338219	36.1743	9.41165	453.282	38.8606	16.5918	5.22109	0.165226	0.0826956	2.49534	8.38939	0	5.92147	2.19495	11.9098	57.5182	45.3102	1.22539	0	0.66392	3.6619	4.29453	0	0.105542	0.48014	0.0495082	1.50811	2.60606	12.4724	1.26697	0.152983	52.0634
M. smithii ALI in MS+BHI medium (t0)	0	24.7226	18.4112	21.3278	3.1258	0	0	42.515	10.1467	523.925	42.4162	17.95	5.95898	0.100464	0.10525	2.95661	10.1106	0	7.68549	2.27719	12.668	59.4395	56.9404	1.69345	0	0.944442	3.59944	4.91982	0	0.108141	0.564658	0	1.99674	2.89472	13.5016	1.62381	0.0467469	62.5245
M. smithii ALI monoculture in MS+BHI medium (t0)	0.134467	23.0361	17.4044	19.5485	2.87277	0	2.24036	46.3157	10.2805	538.395	37.0897	17.6468	5.34164	0.118996	0.242808	3.09029	0.210891	0	2.77274	2.32819	13.2852	59.5149	69.9498	2.6693	0	0.616676	3.71285	4.80011	0.0398039	0.115911	0.523852	0.140398	2.15123	5.23766	13.0301	1.47883	0.167556	42.5604
M. smithii ALI monoculture in MS+BHI medium (t0)	0	25.2448	18.9283	22.0907	3.10658	0	1.69916	49.4108	10.2444	543.338	36.7109	18.9154	6.44478	0	0.0724323	3.24821	0	0	3.56905	2.37979	13.2183	60.7512	88.8535	3.33463	0	0.871922	3.4714	5.22026	0.0624627	0.173244	0.590714	0.00963622	2.64772	5.03463	14.0472	1.59559	0.194093	60.1531
M. smithii ALI monoculture in MS+BHI medium (t0)	0.142229	23.436	17.2468	20.1195	2.86826	0	2.71334	47.4241	10.0923	533.625	36.858	17.6987	5.78485	0	0.154855	3.11801	0	0	3.18339	2.17633	13.4705	59.0033	71.5773	2.88327	0	0.777194	3.5489	4.78572	0	0.222558	0.586072	0.0230933	2.17152	4.73307	13.1577	1.55392	0.321969	49.1937
M. smithii ALI monoculture in MS+BHI medium (t0)	0.189359	25.2766	17.7723	21.7855	3.08911	0	2.82383	48.1016	10.5423	508.589	38.14	18.2041	5.9312	0.208734	0.114067	3.22757	0	0	3.18449	2.42559	14.0273	60.3521	73.2436	2.86601	0	0.65766	3.55223	5.10579	0	0.0994065	0.579737	0.0894388	2.48092	5.59546	13.4956	1.64096	0.455214	44.6127
M. smithii ALI monoculture in MS+BHI medium (t0)	0.150622	23.7892	16.3842	19.1778	2.92612	0	2.322	43.5705	9.64948	518.503	35.9822	16.3685	5.26898	0.155896	0.088974	2.88509	0	0	4.37063	2.37246	13.2932	60.1405	71.8897	2.63593	0	0.8524	3.50069	5.01666	0	0.112131	0.525177	0.0038544	2.17659	5.49145	13.175	1.65584	0.324119	64.0006
M. smithii ALI + Fusobacterium in MS+BHI medium (t1)	271.914	34.3068	28.1078	28.7491	17.2109	0	7.28887	93.5617	14.6252	1033.74	5.03286	19.9496	0.30406	0	0	0.202236	2.01497	0	0.000198246	9.67222	0.223783	62.1818	112.132	3.98162	0	0.870779	3.91119	0.756936	0.128324	0	0.219712	0.045571	1.67246	2.52808	13.0087	0	0.484224	0.154968
M. smithii ALI + Fusobacterium in MS+BHI medium (t1)	280.157	31.8886	30.2612	29.5044	17.4201	0	7.69842	100.633	14.8526	1045.61	4.66225	20.8563	0.260722	0	0	0.425085	0	0	0	9.49459	0.432726	63.2722	120.252	4.18239	0	0.945556	3.97949	0.649338	0	0	0.271516	0	1.04868	2.15133	12.9375	0	0.624	0.635221
M. smithii ALI + Fusobacterium in MS+BHI medium (t1)	282.391	32.4376	28.7753	27.1904	17.7889	0	6.24451	92.1037	14.9163	1071.64	5.07162	20.4542	0.0965328	0	0.0279656	0.397996	1.50098	0	0.201657	9.18716	0.315309	63.3917	116.61	4.59769	0	0.975034	3.98536	0.50589	0	0.0572604	0	0.0134225	1.16812	2.80445	13.3782	0	0.721691	1.73215
M. smithii ALI + Fusobacterium in MS+BHI medium (t1)	292.79	34.545	31.7953	32.6752	18.8321	0	7.91348	104.619	15.2531	1083.12	4.97653	22.0651	0.306246	0	0	0.444146	1.63477	0	0.0225908	10.3056	0.486367	65.7988	130.053	5.22351	0	1.18845	4.28253	0.751986	0.21063	0.0371554	0.0652939	0	1.71646	2.73046	14.2967	0	0.539384	1.00367
M. smithii ALI + Fusobacterium in MS+BHI medium (t1)	295.314	36.1064	31.6383	35.0406	18.7564	0	9.78118	102.394	15.7464	1121.09	5.40343	22.2616	0.273117	0	0	0.442441	0.940139	0	0	10.3718	0.526722	63.8351	129.715	5.31469	0	1.2241	4.17127	0.720122	0.103028	0.054948	0.0311725	0	1.49293	2.49932	13.9069	0	0.749631	0.993653
M. smithii ALI monoculture in MS+BHI medium (t1)	0.339695	16.4627	10.6533	10.1003	2.09531	0	0.703611	27.2438	7.5881	402.041	25.5019	10.456	3.21414	0.140408	0	1.63556	0	0	2.1846	1.62032	9.30324	45.7716	43.4201	1.76678	0	0.454961	2.64377	3.14184	0.10312	0.132677	0.194896	0.132441	1.2985	4.10742	10.3479	1.29697	0.474925	43.9459
M. smithii ALI monoculture in MS+BHI medium (t1)	0.0155712	22.0548	18.2472	20.3911	2.9562	0	1.92616	46.4397	9.87815	550.111	40.1969	18.2563	5.86976	0	0	3.16716	0	0	2.33046	2.30944	13.2322	60.5282	88.5429	2.93275	0	0.856942	3.44257	5.29559	0.034512	0.230359	0.183211	0.042991	2.12362	5.27058	13.7038	1.59278	0.380749	50.3857
M. smithii ALI monoculture in MS+BHI medium (t1)	0.325157	24.0888	16.8031	19.0109	3.01052	0	2.04264	42.395	10.0456	543.257	35.9655	17.1417	5.40445	0.180153	0	2.91325	0	0	2.99213	2.28107	13.3215	60.3528	71.2297	2.77258	0	0.832254	3.56493	4.86492	0.0129576	0.141991	0.309694	0.0765751	2.1923	5.00679	13.3428	1.48201	0.336185	53.0101
M. smithii ALI monoculture in MS+BHI medium (t1)	0.351974	25.3312	16.8427	19.0995	3.17857	0	1.3748	43.6511	9.99536	518.427	36.2991	17.025	5.22051	0.13813	0	2.91832	0	0	3.77733	2.43165	13.5722	61.0989	75.3449	2.64831	0	0.954639	3.60384	5.328	0	0.191036	0.259577	0.0557665	2.40608	4.73614	13.8217	1.55698	0.46482	64.9616
M. smithii ALI monoculture in MS+BHI medium (t1)	0.138164	22.5514	16.551	18.6652	2.96802	0	2.05256	41.9868	9.60055	531.715	35.7151	16.9254	5.26354	0.0896253	0	2.91229	0	0	2.72686	2.24329	12.8567	60.0518	69.7035	2.79448	0	0.678889	3.30572	4.82347	0.00488764	0.152344	0.388541	0.0433346	2.05968	4.65513	12.9285	1.59706	0.169885	49.5869
Fusobacterium monoculture in MS+BHI medium (t1)	37.9999	26.7875	21.1312	22.5534	4.02141	0	4.03692	55.158	11.3063	726.341	16.3524	18.9302	5.95928	0.0996707	0	3.14412	2.3523	0	2.80649	14.1913	0.711972	64.3768	81.2571	3.04502	0	0.844087	4.10504	5.1023	0.0436374	0.140717	0.180112	0	2.37218	4.10212	14.2476	1.45877	27.5547	51.515
Fusobacterium monoculture in MS+BHI medium (t1)	27.1467	25.1172	20.5583	21.9095	3.60731	0	4.04739	52.4834	10.8018	641.783	21.0112	18.5024	5.95641	0.0660727	0.0104699	3.27924	2.7112	0	2.74222	13.8667	0.96838	61.0128	79.7888	3.17759	0	1.0525	3.63212	4.93224	0.114981	0.103826	0.260137	0.140223	2.30824	4.2511	14.0513	1.69552	22.5565	53.9748
Fusobacterium monoculture in MS+BHI medium (t1)	37.9431	24.1987	19.4256	18.884	3.86152	0	2.62249	50.4553	10.5914	713.528	13.8017	17.1886	5.22453	0.0826451	0.0288177	2.81945	0	0	2.65242	13.0919	0.592685	60.5166	75.0439	2.88447	0	0.991054	3.54449	4.71407	0	0.119297	0.205784	0	2.00476	4.39324	13.4092	1.5918	29.1572	51.2685
Fusobacterium monoculture in MS+BHI medium (t1)	37.5233	26.7267	20.565	22.3263	3.97322	0	4.00096	52.8714	11.107	722.179	15.8896	18.5875	5.83076	0.0719566	0.0676124	3.13608	0.586301	0	2.67051	13.939	0.7774	64.2543	79.8715	2.99659	0	0.922094	4.04984	4.91343	0.0817682	0.0680426	0.124993	0.01766	2.42003	4.17242	14.1472	1.49934	28.0776	53.5705
Fusobacterium monoculture in MS+BHI medium (t1)	33.5137	18.0608	19.8516	16.6175	3.23287	0	2.8342	51.2996	9.89635	673.193	13.7813	17.586	5.01944	0	0.189921	3.16923	4.24603	0	1.87839	11.2294	0.917793	58.1547	70.8102	2.61846	0	0.683583	3.23608	3.94223	0.222886	0.0143966	0.299113	0.0442543	1.21924	4.14884	12.4058	1.27382	23.8235	41.463
M. smithii ALI + Fusobacterium in MS+BHI medium(t2)	398.841	46.6467	38.3489	40.9762	22.2941	0	2.0696	114.32	18.8741	1159.24	8.14863	23.1972	0.740593	0	0.106271	0.267934	0	0	0	10.5909	0.49866	69.5828	148.372	6.37081	0	1.21131	4.70043	0.0554812	0.214877	0.0231283	0	0.112166	1.92536	2.47493	17.9301	0	0.889956	0
M. smithii ALI + Fusobacterium in MS+BHI medium(t2)	399.526	42.9579	39.6995	39.4614	22.5564	0	2.67472	120.255	18.9196	1194.99	7.73736	23.7527	0.49501	0	0.0189005	0.241136	0	0	0.109224	10.469	0.599257	69.8527	157.21	7.25797	0	1.22508	4.5085	0.0619539	0	0	0.0144034	0.153966	1.73153	2.49628	17.824	0	0.727276	0.470991
M. smithii ALI + Fusobacterium in MS+BHI medium(t2)	385.829	38.5453	41.0561	38.9772	21.6974	0	3.1014	124.382	18.9193	1190.83	6.93834	24.5725	0.787002	0	0.0887268	0.395674	0.435222	0	0	9.63564	0.550811	69.1477	157.757	7.06032	0	1.09128	4.67911	0.013682	0.142814	0.0813186	0	0.0679765	1.02226	2.21398	17.0338	0	0.788858	0
M. smithii ALI + Fusobacterium in MS+BHI medium(t2)	396.247	41.4655	41.4222	41.5371	22.385	0	3.96323	126.619	18.9037	1145.77	7.46022	24.5478	0.595279	0	0	0.337901	1.19736	0	0	10.2374	0.675601	69.4076	160.804	7.67606	0	1.02207	4.871	0	0.0198502	0.0789833	0.0521056	0	1.39826	2.47481	17.6265	0	0.594953	0
M. smithii ALI + Fusobacterium in MS+BHI medium(t2)	392.779	41.5361	42.7144	45.1077	22.233	0	4.31977	132.539	19.4159	1202.83	7.01286	25.4843	0.905472	0	0.100178	0.452252	1.85905	0	0	10.2107	0.721353	67.6006	164.646	8.03949	0	1.15065	4.43229	0	0.00862897	0.111566	0	0	1.23416	3.39672	17.2351	0	0.473322	0.115393
Blank MS + BHI medium (t2)	0.311787	24.8594	17.4621	20.8178	3.13824	0	2.74277	46.3039	10.3176	548.382	37.724	18.0974	5.8371	0.205091	0.224961	3.07499	0	0	3.92704	2.3667	13.934	61.5678	73.1318	2.86266	0	0.757948	3.80481	5.1833	0.0634179	0.135444	0.440046	0.0392546	2.34085	5.36488	13.5625	1.51442	0.228329	56.3554
Blank MS + BHI medium (t2)	0.160822	24.3606	17.9588	21.532	3.08845	0	3.46006	47.3195	10.3614	542.027	38.6224	18.5279	6.11162	0.149332	0.225459	3.21424	3.04048	0	4.09602	2.35931	13.9642	60.0146	76.3781	3.0297	0	0.93044	3.55257	5.25944	0	0.174214	0.595321	0	2.30438	5.69379	13.3619	1.57311	0.205149	56.6548
Blank MS + BHI medium (t2)	0.235148	24.4444	17.8838	21.5118	3.05671	0	3.16688	47.0473	10.3708	547.583	38.3916	18.6845	6.02114	0.108305	0.199476	3.29977	1.56301	0	3.98225	2.37231	13.9481	61.0413	76.6769	3.0509	0	0.918658	3.7625	5.12498	0.0497231	0.201811	0.402256	0.0362348	2.38864	5.32515	13.6217	1.38604	0.45593	56.8306
M. smithii ALI monoculture in MS+BHI medium (t2)	0.155813	25.1942	17.6847	22.0844	3.11295	0	3.0422	47.3316	10.3735	505.338	38.7434	18.488	6.01015	0.131622	0.147036	3.22377	0.176669	0	4.46218	2.48778	13.9895	61.0961	78.3014	3.03317	0	0.831767	3.61968	5.35192	0	0.155875	0.418099	0.0137618	2.48782	5.08149	13.526	1.49269	0.156132	60.8974
M. smithii ALI monoculture in MS+BHI medium (t2)	0.271876	24.2487	17.6691	20.8441	3.0495	0	2.82804	46.6045	10.1774	543.423	38.2742	18.3051	5.84965	0.0448533	0.145814	3.24165	0.972197	0	4.16335	2.27399	13.765	61.3902	76.783	2.96426	0	0.781573	3.59546	5.15811	0.131526	0.14002	0.506427	0.132533	2.32772	5.53406	13.4003	1.64915	0.302269	59.3017
M. smithii ALI monoculture in MS+BHI medium (t2)	0.115837	22.582	16.3056	17.7405	2.85432	0	1.63354	42.2359	9.24837	489.325	35.4921	15.4964	4.90817	0.0650681	0.0840402	2.70805	0	0	3.61797	2.26986	12.7415	59.6652	74.6617	2.45307	0	0.922777	3.50399	4.62326	0	0.13572	0.603573	0.0905335	1.95096	5.62967	12.7041	1.6031	5.05842	55.4154
M. smithii ALI monoculture in MS+BHI medium (t2)	0	22.3313	17.3174	19.4892	2.87273	0	2.83997	44.5984	9.61667	500.948	36.1171	17.0265	5.52296	0.0413548	0.282896	3.1761	2.17049	0	3.63176	2.2841	13.1345	59.752	71.3677	2.80677	0	0.771733	3.50657	4.62785	0.18551	0.0643791	0.594099	0	1.97987	5.29382	12.439	1.37378	4.62019	55.8864
M. smithii ALI monoculture in MS+BHI medium (t2)	0.0525694	23.7006	17.7845	19.7307	2.93899	0	2.57485	46.5406	9.9884	530.417	37.2063	17.5209	5.61494	0.0437156	0.103035	3.15469	0.516869	0	4.07767	2.3875	13.7614	62.1848	77.4175	2.85963	0	0.836355	3.78341	5.03302	0.00271793	0.107494	0.523533	0.151888	2.06674	5.49703	13.3953	1.69605	5.20178	66.0113
Fusobacterium monoculture in MS+BHI medium (t2)	360.035	39.2687	35.1383	34.5041	20.0304	0	6.61454	115.031	17.0427	1091.45	5.67051	19.1264	0.25734	0	0	0.389431	0	0	0.305343	10.9108	0.527122	68.262	135.512	5.14311	0	1.11058	4.68586	0	0.0505741	0.081367	0	0.0899542	0.297327	2.82677	15.3943	0	111.186	0
Fusobacterium monoculture in MS+BHI medium (t2)	359.198	35.1999	35.708	32.0588	19.8996	0	6.60945	116.775	17.0873	1104.94	5.33977	19.3036	0.453835	0	0	0.344104	0.511059	0	0.245683	10.5705	0.377863	67.9766	135.021	5.30144	0	0.838103	4.73253	0.000401642	0	0.0395942	0.040543	0.184034	0.164235	2.72378	15.0406	0	107.945	0.0310365
Fusobacterium monoculture in MS+BHI medium (t2)	348.826	33.9988	34.1929	30.8466	19.1424	0	6.36475	111.819	16.4679	1055.96	5.08978	18.268	0.207939	0	0	0.489807	0.47917	0	0.295973	10.0705	0.522788	63.8809	130.083	5.06128	0	0.863124	4.01138	0.0891171	0	0.0259835	0.00978517	0.236164	0.259976	2.3799	14.4308	0	103.907	0
Fusobacterium monoculture in MS+BHI medium (t2)	364.222	39.1207	37.0402	38.2337	20.6355	0	8.5748	120.461	17.4372	1168.44	5.83514	20.6149	0.364493	0	0.0297643	0.392339	0.869459	0	0.206218	11.4894	0.646068	68.5349	145.218	5.8904	0	1.26872	4.8952	0.113382	0	0.00447836	0	0	0.488759	2.18237	15.623	0	118.327	0.257048
Fusobacterium monoculture in MS+BHI medium (t2)	344.359	36.1009	34.0447	32.3044	19.2382	0	6.93643	112.077	16.3673	1100.41	5.43569	18.7722	0.320774	0	0	0.28397	0.167837	0	0.223846	10.6294	0.541699	65.1909	130.505	5.02416	0	1.20551	4.53289	0.109712	0.0117989	0	0	0.12117	0.34929	2.83021	14.7737	0	107.387	0.0874697
