# Supplementary material for: Cross-domain metabolic interactions link Methanobrevibacter smithii to colorectal cancer microbial ecosystems
Source: Nat Commun. 2026 Feb 20;17:2979. doi: 10.1038/s41467-026-69711-7 (PMC13035836; doi:10.1038/s41467-026-69711-7)
Supplement: Supplementary file 12 — Supplementary Data 10 [file 41467_2026_69711_MOESM12_ESM.xlsx]

## Sheet: Sheet1
sampleID	Butyric acid	Isoleucine	Valine	Propionic acid	Arginine	Acetic acid	Succinic acid	Glycine	Proline	Trehalose	Tyrosine	Phenylalanine	Formic acid	Leucine	Alanine	Lactic acid	concentrations are in mM in original sample (considering dilution steps); factors were calculated from 5 spectra (containing all analytes > 0mM); Baseline-correction was done, but no pq normalization!
Bacteroides fragilis + M. smithii ALI experiments
Blank MS + BHI medium (t-1)	0	0.473652	0.757675	0.123054	0.344033	6.50139	0.131599	1.37239	0.315659	0.0866572	0.311136	0.460656	0.261818	0.378915	1.40598	0.00666507
Blank MS + BHI medium (t-1)	0	0.508111	0.813906	0.135741	0.376502	7.28654	0.141712	1.34743	0.331687	0.0919005	0.310959	0.500479	0.275425	0.403185	1.54041	0.0021704
Blank MS + BHI medium (t-1)	0	0.439542	0.681025	0.116542	0.330048	5.50516	0.119003	1.27234	0.317165	0.081678	0.278984	0.431655	0.236308	0.346622	1.36399	0.0224637
M. smithii ALI in MS+BHI medium (t0)	0	0.469721	0.746891	0.116375	0.374776	6.66888	0.135463	1.39366	0.323389	0.102011	0.3018	0.471739	0.0254391	0.36891	1.45543	0.0381084
M. smithii ALI in MS+BHI medium (t0)	0	0.508267	0.781491	0.116496	0.37742	6.7777	0.141271	1.46477	0.325169	0.114799	0.321362	0.496711	0.0265937	0.401785	1.48271	0.0198325
M. smithii ALI in MS+BHI medium (t0)	0	0.500139	0.803406	0.119492	0.369111	6.84248	0.140779	1.39526	0.341124	0.118063	0.343644	0.479062	0.0189524	0.398788	1.46224	0.0401724
M. smithii ALI in MS+BHI medium (t0)	0	0.478338	0.741394	0.119536	0.365736	6.64561	0.130741	1.3323	0.300099	0.112629	0.311832	0.484571	0.0161101	0.402106	1.3747	0.0168384
M. smithii ALI in MS+BHI medium (t0)	0	0.470651	0.769587	0.120953	0.366231	6.8282	0.131937	1.35488	0.303962	0.115985	0.339631	0.476668	0.02288	0.404848	1.3987	0.0388423
M. smithii ALI monoculture in MS+BHI medium (t0)	0	1.46837	2.32358	0.321259	1.09489	7.49716	0.374479	4.54406	1.06974	0.162431	0.978291	1.31713	0.289951	1.09073	4.65801	0.320506
M. smithii ALI monoculture in MS+BHI medium (t0)	0.00199704	0.683553	1.03074	0.183736	0.540722	13.0381	0.193302	1.76473	0.451569	0.172551	0.360203	0.730743	0.0174543	0.616341	2.08379	0.020373
M. smithii ALI monoculture in MS+BHI medium (t0)	0.00512124	0.699004	0.874005	0.156318	0.491547	9.16728	0.191233	1.6445	0.320654	0.129617	0	0.615714	0.0409424	0.453087	2.2326	0.0701927
M. smithii ALI monoculture in MS+BHI medium (t0)	0	0.679611	1.12006	0.166455	0.518112	9.20456	0.19155	1.91389	0.488794	0.163693	0.471433	0.670818	0.00101587	0.569933	2.01163	0.0445274
M. smithii ALI monoculture in MS+BHI medium (t0)	0	0.460592	0.713731	0.110928	0.358065	6.00743	0.121963	1.331	0.31218	0.104155	0.144895	0.427901	0.0215034	0.370546	1.41906	0.0781874
M. smithii ALI + bacteroides in MS+BHI medium (t1)	0.00468815	0.685806	1.21032	0.323982	0.51132	9.66914	0.439265	2.03165	0.740972	0.147284	0.489281	0.69822	0.044725	0.525974	2.34873	1.27987
M. smithii ALI + bacteroides in MS+BHI medium (t1)	0.00220218	0.518098	0.89629	0.251754	0.377888	7.16928	0.390295	1.56891	0.535789	0.113432	0.351388	0.518245	0.0222492	0.366523	1.69391	0.874004
M. smithii ALI + bacteroides in MS+BHI medium (t1)	0.0174209	0.90368	1.44277	0.437054	0.649162	13.1824	0.663548	2.38383	0.87784	0.196812	0.192135	0.915349	0.047945	0.645719	3.20693	1.15895
M. smithii ALI + bacteroides in MS+BHI medium (t1)	0.0181479	0.829063	1.46592	0.436137	0.627827	12.7185	0.636517	2.6491	0.923222	0.192857	0.618037	0.925165	0.0416439	0.712465	2.87619	1.41215
M. smithii ALI + bacteroides in MS+BHI medium (t1)	0.0104153	0.831773	1.56263	0.381995	0.627028	12.447	0.629298	2.6172	1.05527	0.184387	0.651568	0.888761	0.0232243	0.658797	2.97048	1.51168
M. smithii ALI monoculture in MS+BHI medium (t1)	0.00055606	0.901402	1.51361	0.230748	0.689569	13.2358	0.270828	2.72301	0.770224	0.216667	0.618762	0.935607	0.0495058	0.75095	2.77223	0.0249767
M. smithii ALI monoculture in MS+BHI medium (t1)	0	0.533231	0.759964	0.129701	0.400816	9.49342	0.146027	1.61671	0.39042	0.11865	0.246424	0.521684	0.0320104	0.404755	1.65744	0.0506475
M. smithii ALI monoculture in MS+BHI medium (t1)	0.000627087	0.606204	0.993498	0.159898	0.466108	8.59871	0.171074	1.76945	0.452696	0.150113	0.418689	0.625829	0	0.53335	1.76932	0.0244851
M. smithii ALI monoculture in MS+BHI medium (t1)	0.00657297	0.824833	1.3832	0.205523	0.65417	12.0522	0.246765	2.65425	0.697986	0.18947	0.469473	0.857871	0.0167067	0.676021	2.73463	0.0940855
M. smithii ALI monoculture in MS+BHI medium (t1)	0.00249939	1.0093	1.60239	0.243343	0.740273	13.8558	0.288157	3.07951	0.817752	0.218819	0.678496	1.00993	0.0524277	0.804086	3.08383	0.0501823
bacteroides monoculture in MS+BHI medium (t1)	0.00704796	0.732922	0.919598	0.449454	0.484742	10.4029	0.32909	1.86828	0.67698	0.115091	0.12059	0.683832	1.51482	0.396117	2.52169	0.702423
bacteroides monoculture in MS+BHI medium (t1)	0.0127218	0.805839	1.40498	0.623451	0.59035	11.1295	0.3944	1.71123	0.769374	0.143274	0	0.814426	1.80931	0.65292	3.15853	1.2264
bacteroides monoculture in MS+BHI medium (t1)	0.00560426	0.479726	0.837807	0.390161	0.367323	7.30242	0.253976	1.55186	0.570222	0.088335	0.166735	0.506513	1.00833	0.382695	1.74224	0.898349
bacteroides monoculture in MS+BHI medium (t1)	0.00549498	0.51234	0.875372	0.390578	0.3685	7.40413	0.256194	1.6453	0.534774	0.0896073	0.335128	0.516053	1.04162	0.400701	1.75474	0.904587
bacteroides monoculture in MS+BHI medium (t1)	0	0.574721	1.03519	0.425829	0.41177	7.54263	0.290423	1.80618	0.678153	0.0982737	0.425406	0.567589	1.10209	0.413392	1.98348	1.13743
M. smithii ALI + bacterium in MS+BHI medium(t2)	0.0117239	0.585281	1.1353	0.349085	0.408839	7.50558	0.485201	2.01282	0.681957	0.104076	0.470276	0.588863	0.0132429	0.451	2.08435	1.57039
M. smithii ALI + bacterium in MS+BHI medium(t2)	0.00917386	0.570712	1.06957	0.374948	0.404589	7.57738	0.607996	1.79132	0.656514	0.117711	0.466438	0.592829	0.00525737	0.429749	1.9132	1.46496
M. smithii ALI + bacterium in MS+BHI medium(t2)	0.0112586	0.603913	1.13811	0.37665	0.419667	8.21502	0.632455	1.879	0.586674	0.119297	0.522697	0.635308	0.0139928	0.47103	2.10592	1.5026
M. smithii ALI + bacterium in MS+BHI medium(t2)	0.00839117	0.61725	1.22712	0.380379	0.430774	8.08811	0.638457	1.94153	0.727887	0.123556	0.545574	0.625419	0	0.466033	2.19084	1.78585
M. smithii ALI + bacterium in MS+BHI medium(t2)	0.00796297	0.552515	1.09671	0.327057	0.397119	7.39556	0.559377	1.74977	0.582491	0.107067	0.504282	0.563726	0.0152437	0.439628	1.87633	1.60028
Blank MS + BHI medium (t2)	0	0.458549	0.763145	0.12215	0.347034	6.23874	0.128831	1.29817	0.305604	0.0867224	0.313126	0.450638	0.240492	0.378588	1.37376	0.0162552
Blank MS + BHI medium (t2)	0.0181406	0.879506	1.25618	0.26026	0.6595	13.6889	0.243389	2.30174	0.673035	0.166929	0.298505	0.92564	0.590175	0.77261	2.58593	0.0771769
Blank MS + BHI medium (t2)	0	0.807698	1.39051	0.229796	0.613929	10.6072	0.237691	2.29582	0.684184	0.160124	0.475432	0.814342	0.479417	0.683141	2.53847	0
M. smithii ALI monoculture in MS+BHI medium (t2)	0	0.643624	1.10733	0.165577	0.486399	9.35496	0.193617	1.81166	0.466463	0.163167	0.426383	0.659893	0.0243875	0.544567	1.84238	0.00131587
M. smithii ALI monoculture in MS+BHI medium (t2)	0	0.49566	0.85899	0.120917	0.37705	8.68644	0.146922	1.39001	0.308846	0.118641	0.359834	0.490337	0	0.419484	1.42928	0.01763
M. smithii ALI monoculture in MS+BHI medium (t2)	0	0.537059	0.879885	0.13218	0.40492	7.48208	0.154885	1.50178	0.354025	0.12657	0.35396	0.538758	0.0287586	0.435542	1.51663	0.0110853
M. smithii ALI monoculture in MS+BHI medium (t2)	0.00278383	0.609656	0.997199	0.157584	0.468672	8.9082	0.184305	1.64008	0.414675	0.146827	0.373644	0.633023	0.0146174	0.517996	1.79055	0.00423688
M. smithii ALI monoculture in MS+BHI medium (t2)	0.000762681	0.53524	0.875868	0.142311	0.411527	7.61887	0.153713	1.42184	0.332305	0.138944	0.321575	0.565052	0.0146282	0.485815	1.5215	0.0150018
bacteroides monoculture in MS+BHI medium (t2)	0.00898775	0.642393	1.28454	0.616528	0.449817	8.81532	0.479474	2.06035	0.746469	0.109917	0.591542	0.647234	1.20975	0.48507	2.36659	1.95089
bacteroides monoculture in MS+BHI medium (t2)	0.009776	0.594476	1.12302	0.570971	0.410555	7.48942	0.433422	1.87958	0.705367	0.0874924	0.49699	0.593377	1.14516	0.426852	2.22848	1.6557
bacteroides monoculture in MS+BHI medium (t2)	0.0110416	0.578361	1.044	0.59905	0.403461	7.92528	0.465601	1.80816	0.626966	0.0900016	0.465079	0.58293	1.13506	0.407561	2.1331	1.41378
bacteroides monoculture in MS+BHI medium (t2)	0.0223214	0.894007	1.52851	1.03307	0.629354	13.6213	0.735495	2.79622	1.15783	0.148412	0.680284	0.993519	2.13084	0.724687	3.35834	2.06392
bacteroides monoculture in MS+BHI medium (t2)	0.0136383	0.733892	1.49522	0.748162	0.50878	9.29408	0.579839	2.35304	1.01406	0.11527	0.689867	0.742241	1.41959	0.545457	2.7201	2.30023
E. coli + M. smithii ALI experiments
Blank MS + BHI medium (t-1)	0	0.485257	0.847029	0.133758	0.381762	7.01159	0.134764	1.44363	0.310299	0.094917	0.349584	0.474578	0.191577	0.405029	1.52989	0.0483446
Blank MS + BHI medium (t-1)	0.00167488	0.452914	0.796404	0.126993	0.375143	6.11519	0.129067	1.39157	0.335812	0.086241	0.330538	0.450229	0.201983	0.383164	1.42102	0.0468308
Blank MS + BHI medium (t-1)	0	0.468594	0.78695	0.122904	0.375362	6.36772	0.133604	1.42269	0.324543	0.0852962	0.32272	0.455493	0.18633	0.367451	1.54098	0.0410974
M. smithii ALI in MS+BHI medium (t0)	0	0.480572	0.846759	0.127336	0.392815	6.50658	0.146945	1.46536	0.320271	0.0985933	0.345022	0.484423	0.00288869	0.404258	1.56908	0.0455666
M. smithii ALI in MS+BHI medium (t0)	0.00554573	0.415279	0.698114	0.117195	0.344793	5.61117	0.123313	1.2925	0.270088	0.0900006	0.285403	0.448727	0.0116281	0.372789	1.33996	0.0267146
M. smithii ALI in MS+BHI medium (t0)	0.00232577	0.409331	0.693945	0.104284	0.364617	6.58315	0.121299	2.05657	0.228322	0.112573	0.299178	0.458728	0.0174082	0.38729	1.26848	0.0310202
M. smithii ALI in MS+BHI medium (t0)	0	0.439119	0.750392	0.102042	0.366746	6.69372	0.13712	2.32421	0.303489	0.10639	0.298066	0.461232	0.0143631	0.352514	1.38934	0.0586608
M. smithii ALI in MS+BHI medium (t0)	0	0.447045	0.7857	0.114742	0.386158	6.94727	0.138856	2.31932	0.282185	0.118787	0.336058	0.47675	0.00812956	0.397384	1.43038	0.0556712
M. smithii ALI monoculture in MS+BHI medium (t0)	0.000400733	0.444651	0.780061	0.116748	0.361791	5.99144	0.135225	1.40629	0.307672	0.0933209	0.31395	0.450157	0.0181858	0.359385	1.41064	0.0493428
M. smithii ALI monoculture in MS+BHI medium (t0)	0	0.47591	0.761458	0.115067	0.350897	6.08967	0.138665	1.7388	0.323472	0.0861993	0.318336	0.480957	0.0199095	0.349803	1.55955	0.0324857
M. smithii ALI monoculture in MS+BHI medium (t0)	0	0.439322	0.76039	0.110324	0.372482	7.0876	0.135281	2.27618	0.275563	0.113375	0.318102	0.479098	0.0200357	0.389546	1.39326	0.0491935
M. smithii ALI monoculture in MS+BHI medium (t0)	0	0.467605	0.775737	0.114202	0.403833	7.48781	0.140094	2.35594	0.279798	0.124542	0.335614	0.516635	0.0443762	0.423247	1.46909	0.0393024
M. smithii ALI monoculture in MS+BHI medium (t0)	0	0.463887	0.842806	0.119941	0.396969	7.19522	0.143696	2.44507	0.330818	0.124218	0.372193	0.507138	0.0257224	0.42521	1.43242	0.0641549
M. smithii ALI + Ecoli in MS+BHI medium (t1)	0.0108453	0.46632	0.804085	0.299134	0.351231	14.0626	1.35736	1.61907	0.282113	0.00215883	0.292185	0.347329	0.00889387	0.362085	1.45293	0.114745
M. smithii ALI + Ecoli in MS+BHI medium (t1)	0.0088606	0.407785	0.632302	0.23714	0.301012	12.3709	1.15948	1.45921	0.230035	0.00245647	0.199277	0.295849	0.0264722	0.272513	1.27179	0.0878817
M. smithii ALI + Ecoli in MS+BHI medium (t1)	0.0118396	0.473847	0.815242	0.307215	0.346953	14.4504	1.38516	1.65899	0.317047	0	0.286304	0.355962	0.00988168	0.35792	1.48361	0.118169
M. smithii ALI + Ecoli in MS+BHI medium (t1)	0.0110715	0.454203	0.762098	0.254714	0.338986	13.6531	1.30583	1.58888	0.256558	0.00148271	0.269623	0.34253	0.0368303	0.347143	1.36362	0.11875
M. smithii ALI + Ecoli in MS+BHI medium (t1)	0.0119161	0.42197	0.646075	0.260488	0.312422	13.1928	1.2462	1.44655	0.225288	0	0.246942	0.329379	0.0240329	0.325173	1.23402	0.0875793
M. smithii ALI monoculture in MS+BHI medium (t1)	0.0042967	0.468184	0.836998	0.127729	0.3878	6.46017	0.150678	1.57858	0.362016	0.0992657	0.354743	0.514115	0.0183713	0.402424	1.49841	0.0402498
M. smithii ALI monoculture in MS+BHI medium (t1)	0.00324186	0.436005	0.818305	0.117596	0.369428	5.40622	0.139073	1.41437	0.321746	0.0945524	0.335574	0.444991	0.0104325	0.379177	1.39772	0.0591496
M. smithii ALI monoculture in MS+BHI medium (t1)	0	0.466664	0.830194	0.108327	0.395152	6.88004	0.148774	2.49458	0.311491	0.123975	0.354275	0.505118	0	0.4114	1.45498	0.0650604
M. smithii ALI monoculture in MS+BHI medium (t1)	0.00112237	0.434642	0.73219	0.109074	0.371819	6.80536	0.141586	2.2246	0.265042	0.115132	0.302933	0.474143	0.0226161	0.380975	1.39192	0.0404009
M. smithii ALI monoculture in MS+BHI medium (t1)	0	0.427351	0.750347	0.118981	0.370817	6.58278	0.137361	2.20611	0.27964	0.119955	0.322535	0.482518	0.000696257	0.399459	1.30831	0.0496159
Ecoli monoculture in MS+BHI medium (t1)	0.0115435	0.48887	0.875938	0.33743	0.375817	15.3094	1.50922	1.88732	0.24422	0.001941	0.287694	0.468706	13.1268	0.430622	1.59215	0.170363
Ecoli monoculture in MS+BHI medium (t1)	0.0110716	0.414444	0.556631	0.276919	0.319386	13.9897	1.27062	1.55938	0.242739	0.00252192	0.134224	0.40872	12.1482	0.298447	1.40146	0.095434
Ecoli monoculture in MS+BHI medium (t1)	0.00839058	0.477313	0.803347	0.313028	0.351112	14.8509	1.44688	1.79238	0.305046	0.000341424	0.186108	0.42898	10.1102	0.358694	1.5975	0.163958
Ecoli monoculture in MS+BHI medium (t1)	0.0120502	0.492134	0.758931	0.322418	0.374491	15.4932	1.49415	1.85597	0.260336	0.00018108	0.19554	0.465139	13.5102	0.362704	1.64285	0.138908
Ecoli monoculture in MS+BHI medium (t1)	0.00942572	0.521948	0.855791	0.336005	0.386546	16.1018	1.53878	1.95405	0.32287	0.00166401	0.193737	0.482371	14.169	0.392638	1.74767	0.181989
M. smithii ALI + Ecoli in MS+BHI medium(t2)	0.0133347	0.535668	0.837058	0.338493	0.387986	14.9435	1.58736	1.69136	0.272484	0.00325898	0.302004	0.380282	0.00377861	0.375607	1.60116	0.0993885
M. smithii ALI + Ecoli in MS+BHI medium(t2)	0.012641	0.477288	0.768353	0.329293	0.340958	14.1907	1.086	1.33128	0.209439	0.00519175	0.295221	0.339418	0.0302415	0.375319	1.43701	0.0381775
M. smithii ALI + Ecoli in MS+BHI medium(t2)	0.0121855	0.536262	0.844101	0.297481	0.365988	14.5467	1.51327	1.7908	0.326014	0	0.271157	0.359563	0.0170164	0.340029	1.52253	0.113793
M. smithii ALI + Ecoli in MS+BHI medium(t2)	0.0123167	0.467649	0.750284	0.348244	0.363922	13.8513	1.42625	1.41783	0.250733	0	0.305691	0.361951	0.00448258	0.385774	1.43309	0.0903279
M. smithii ALI + Ecoli in MS+BHI medium(t2)	0.0101842	0.487415	0.852966	0.297612	0.352233	13.6309	1.4559	1.62899	0.249375	0.000249459	0.311353	0.336197	0.0169542	0.368167	1.44478	0.132782
Blank MS + BHI medium (t2)	0.00443704	0.43904	0.735672	0.119297	0.357611	6.70161	0.124675	1.38562	0.29677	0.08619	0.299226	0.445646	0.185265	0.36169	1.42857	0.0417996
Blank MS + BHI medium (t2)	0.00433136	0.46249	0.779832	0.125619	0.358056	6.34336	0.13103	1.59027	0.325172	0.0915848	0.308174	0.471937	0.217098	0.370736	1.51527	0.0397881
Blank MS + BHI medium (t2)	0.00803872	0.467507	0.726311	0.138384	0.385751	6.96781	0.123762	1.4417	0.253476	0.0942918	0.301203	0.504609	0.217777	0.430857	1.52183	0.00817331
M. smithii ALI monoculture in MS+BHI medium (t2)	0.00556787	0.40366	0.660561	0.117407	0.330877	5.52992	0.12705	1.3009	0.27424	0.090424	0.276495	0.451729	0.00153658	0.35865	1.26931	0.0235398
M. smithii ALI monoculture in MS+BHI medium (t2)	0	0.674197	1.14631	0.166144	0.512258	8.16224	0.212944	2.40754	0.536056	0.131336	0.48916	0.701724	0.00558267	0.532459	2.07856	0.0543692
M. smithii ALI monoculture in MS+BHI medium (t2)	0	0.419222	0.700499	0.0950955	0.345593	6.0944	0.131365	2.29892	0.260476	0.115081	0.317513	0.479728	0.00664218	0.384616	1.19493	0.0342083
M. smithii ALI monoculture in MS+BHI medium (t2)	0.00562217	0.408935	0.689956	0.114626	0.364624	6.63249	0.136938	2.10606	0.207483	0.115019	0.314	0.485386	0.0108571	0.406438	1.27433	0.0177072
M. smithii ALI monoculture in MS+BHI medium (t2)	0.00439919	0.42906	0.727137	0.115196	0.376281	6.78539	0.141343	2.1776	0.255344	0.124898	0.3212	0.484406	0.218474	0.417161	1.35022	0.0269994
Ecoli monoculture in MS+BHI medium (t2)	0.0107044	0.47451	0.749066	0.30323	0.347144	14.5355	1.46692	1.70759	0.258814	0	0.189047	0.348993	11.3398	0.365262	1.54939	0.141921
Ecoli monoculture in MS+BHI medium (t2)	0.0103124	0.471388	0.757934	0.291727	0.340199	14.0327	1.42878	1.65796	0.269763	0.00130844	0.170817	0.331031	11.6176	0.347037	1.53163	0.143387
Ecoli monoculture in MS+BHI medium (t2)	0.00951507	0.526307	0.86252	0.33319	0.380478	15.512	1.62264	1.84847	0.296826	0	0.201734	0.365947	9.36283	0.39431	1.74439	0.169515
Ecoli monoculture in MS+BHI medium (t2)	0.01249	0.503395	0.755649	0.319027	0.367927	15.7127	1.54069	1.80479	0.26459	0	0.19213	0.39774	14.5083	0.370948	1.63698	0.129517
Ecoli monoculture in MS+BHI medium (t2)	0.0108558	0.512605	0.829345	0.327849	0.382108	15.7641	1.60387	1.85414	0.286367	0	0.215319	0.400546	13.2802	0.395862	1.66096	0.162849
F. nucleatum + M. smithii experiments
Blank MS + BHI medium (t-1)	0	0.569032	0.890188	0.12553	0.41059	9.20146	0.171869	1.32005	0.240101	0.190857	0.26009	0.533976	0.26049	0.425788	1.69383	0.0167135
Blank MS + BHI medium (t-1)	0	0.554937	0.948117	0.13113	0.399272	8.93321	0.1709	1.28066	0.190234	0.187103	0.257064	0.513785	0.252284	0.452765	1.61666	0
Blank MS + BHI medium (t-1)	0	0.540895	0.861085	0.130624	0.376258	8.78111	0.16402	0.895296	0.146637	0.184423	0.129352	0.538621	0.253313	0.434699	1.59358	0.0639398
M. smithii ALI in MS+BHI medium (t0)	0.000261447	0.519724	0.796078	0.135168	0.389284	9.04721	0.154494	0.966916	0.160057	0.171762	0.186359	0.51822	0.0225954	0.448094	1.45191	0.0203804
M. smithii ALI in MS+BHI medium (t0)	0	0.571184	0.95185	0.139027	0.440631	9.50059	0.177357	1.43487	0.288665	0.180954	0.321105	0.529456	0.0172192	0.443942	1.73098	0.0107725
M. smithii ALI in MS+BHI medium (t0)	0	0.379437	0.617501	0.0946006	0.292857	6.25269	0.11537	0.853865	0.171773	0.12525	0.230469	0.365906	0.00375748	0.321153	1.1127	0.00491267
M. smithii ALI in MS+BHI medium (t0)	0.000521154	0.501617	0.808088	0.125975	0.372491	7.57295	0.151562	1.03755	0.170632	0.166677	0.217345	0.479046	0.00809521	0.418745	1.36976	0.00912388
M. smithii ALI in MS+BHI medium (t0)	0	0.530156	0.891695	0.132783	0.398117	8.67762	0.162553	1.29262	0.233773	0.16242	0.285282	0.514098	0.0024523	0.42736	1.59596	0
M. smithii ALI monoculture in MS+BHI medium (t0)	0.0029222	0.45872	0.748085	0.111699	0.369202	8.16203	0.146273	1.45345	0.337276	0.153348	0.281322	0.454127	0.0080454	0.36448	1.59137	0.0548403
M. smithii ALI monoculture in MS+BHI medium (t0)	0	1.10177	1.86696	0.266759	0.812506	18.191	0.346258	4.07736	0.93052	0.316639	0.764679	1.0812	0.0205819	0.882119	3.74934	0.0918558
M. smithii ALI monoculture in MS+BHI medium (t0)	0.00316114	0.464899	0.787439	0.114059	0.370685	8.27364	0.150038	1.52109	0.372596	0.149909	0.290433	0.468999	0.0158112	0.379238	1.66651	0.0679282
M. smithii ALI monoculture in MS+BHI medium (t0)	0.0042918	0.488532	0.869491	0.125269	0.394865	8.04129	0.157372	1.58725	0.377683	0.153014	0.33837	0.490546	0.0227962	0.417104	1.72371	0.0720909
M. smithii ALI monoculture in MS+BHI medium (t0)	0.00347326	0.458213	0.778738	0.120725	0.367714	8.34074	0.143967	1.58503	0.353409	0.153419	0.302029	0.487231	0.0165138	0.399393	1.58852	0.0603114
M. smithii ALI + Fusobacterium in MS+BHI medium (t1)	4.32963	0.542799	0.806094	0.490316	0.384839	11.4824	0.121159	1.70714	0.368615	0.11836	0.16025	0.332189	0.0170356	0.397714	2.35541	0.130728
M. smithii ALI + Fusobacterium in MS+BHI medium (t1)	4.12618	0.540539	0.765204	0.459041	0.361498	10.7428	0.117162	1.6934	0.358151	0.111391	0.0929421	0.305585	0.020306	0.341943	2.34334	0.127713
M. smithii ALI + Fusobacterium in MS+BHI medium (t1)	4.38426	0.541825	0.743367	0.494137	0.382703	11.6064	0.121124	1.73102	0.41503	0.117595	0.109133	0.333102	0.0247565	0.366662	2.26085	0.109202
M. smithii ALI + Fusobacterium in MS+BHI medium (t1)	5.51957	0.726951	1.0847	0.635184	0.475185	14.2438	0.158656	2.34418	0.572539	0.153435	0.194718	0.432234	0.0224667	0.474139	3.11825	0.168037
M. smithii ALI + Fusobacterium in MS+BHI medium (t1)	4.24232	0.551223	0.886409	0.482084	0.373817	11.2347	0.121977	1.78168	0.443907	0.113884	0.129057	0.320394	0.0237936	0.377638	2.32566	0.15827
M. smithii ALI monoculture in MS+BHI medium (t1)	0.00898888	0.341897	0.470644	0.0992016	0.331823	7.42147	0.105532	1.09857	0.271828	0.132959	0.206768	0.439141	0.0277673	0.317169	1.13982	0.0209719
M. smithii ALI monoculture in MS+BHI medium (t1)	0.000334158	0.474919	0.770573	0.113506	0.350318	8.23539	0.149432	1.81679	0.365932	0.140407	0.27424	0.471634	0.0180535	0.344592	1.57569	0.0465597
M. smithii ALI monoculture in MS+BHI medium (t1)	0.006933	0.434522	0.713794	0.114848	0.353966	8.08046	0.139407	1.45214	0.343721	0.144462	0.281288	0.456256	0.0158379	0.37395	1.4292	0.0490577
M. smithii ALI monoculture in MS+BHI medium (t1)	0.00780662	0.453063	0.745965	0.126136	0.36636	8.02128	0.144027	1.59782	0.34152	0.151913	0.321134	0.491642	0.0227788	0.409054	1.53073	0.0343464
M. smithii ALI monoculture in MS+BHI medium (t1)	0.00299135	0.434599	0.71162	0.114972	0.343498	8.03071	0.139769	1.44294	0.351776	0.136023	0.268345	0.448903	0.00812678	0.355481	1.43726	0.0500559
Fusobacterium monoculture in MS+BHI medium (t1)	0.735594	0.496106	0.768796	0.13928	0.361687	9.80844	0.13977	1.50397	0.342721	0.151025	0.276329	0.442315	1.17854	0.377538	1.68816	0.0880226
Fusobacterium monoculture in MS+BHI medium (t1)	0.576502	0.529498	0.819331	0.137063	0.379086	9.50769	0.14987	1.62012	0.392352	0.146595	0.294978	0.478556	1.05839	0.388353	1.7622	0.0968159
Fusobacterium monoculture in MS+BHI medium (t1)	0.751821	0.466821	0.658898	0.136897	0.34681	9.86271	0.129905	1.42173	0.332309	0.133479	0.239039	0.426107	1.2765	0.349096	1.58066	0.0585308
Fusobacterium monoculture in MS+BHI medium (t1)	0.82061	0.545454	0.859795	0.155465	0.401413	11.0175	0.155046	1.67012	0.381029	0.168326	0.318478	0.49618	1.35671	0.425551	1.82813	0.0985572
Fusobacterium monoculture in MS+BHI medium (t1)	0.694465	0.498905	0.606368	0.119859	0.338891	9.73132	0.138994	1.40296	0.315478	0.127446	0.152034	0.412273	1.09075	0.272481	1.68071	0.0661525
M. smithii ALI + Fusobacterium in MS+BHI medium(t2)	5.34593	0.623405	0.96716	0.534646	0.418068	10.8393	0.118594	1.9015	0.496492	0.119739	0.155296	0.385425	0.0263563	0.455215	2.42268	0.0312463
M. smithii ALI + Fusobacterium in MS+BHI medium(t2)	5.25706	0.633543	0.914351	0.531033	0.411402	10.969	0.11921	1.97788	0.555274	0.112747	0.137104	0.376129	0.0211441	0.411541	2.50179	0.0396427
M. smithii ALI + Fusobacterium in MS+BHI medium(t2)	5.19236	0.670103	0.923684	0.522432	0.420757	11.1796	0.126131	2.02992	0.552445	0.119677	0.0827859	0.367635	0.0234564	0.37767	2.64654	0.0470128
M. smithii ALI + Fusobacterium in MS+BHI medium(t2)	5.69275	0.721744	1.05084	0.575396	0.448808	11.4831	0.134515	2.20889	0.641195	0.133	0.120884	0.406122	0.0188856	0.433726	2.87612	0.0641349
M. smithii ALI + Fusobacterium in MS+BHI medium(t2)	5.39241	0.711218	1.09051	0.546117	0.440503	11.5197	0.133447	2.16126	0.641738	0.115648	0.10196	0.379474	0.0143577	0.415176	2.87692	0.066801
Blank MS + BHI medium (t2)	0.00640425	0.43501	0.752987	0.115332	0.350224	7.85774	0.141785	1.43628	0.341882	0.148532	0.28934	0.446769	0.0103625	0.371768	1.50376	0.0634583
Blank MS + BHI medium (t2)	0.00334385	0.45287	0.788368	0.114893	0.356021	7.86187	0.146937	1.51842	0.366266	0.140385	0.288323	0.445556	0.00942462	0.368774	1.55558	0.081035
Blank MS + BHI medium (t2)	0.00523005	0.482412	0.842526	0.121638	0.381184	8.49606	0.158506	1.63061	0.394536	0.159044	0.319697	0.485881	0.0224055	0.395835	1.65443	0.0793383
M. smithii ALI monoculture in MS+BHI medium (t2)	0.00340726	0.469023	0.850415	0.121795	0.374875	7.70882	0.154204	1.63717	0.38565	0.150435	0.327374	0.474356	0.00754376	0.401121	1.63646	0.0749338
M. smithii ALI monoculture in MS+BHI medium (t2)	0.00593739	0.467986	0.801586	0.119153	0.367299	8.27877	0.152475	1.60328	0.376388	0.14923	0.3059	0.469323	0.0145851	0.385554	1.60917	0.0695662
M. smithii ALI monoculture in MS+BHI medium (t2)	0.00237206	0.404957	0.639716	0.104577	0.312969	6.99005	0.121035	1.46183	0.292068	0.13637	0.24041	0.417211	0.228869	0.336677	1.36745	0.0376788
M. smithii ALI monoculture in MS+BHI medium (t2)	0	0.465993	0.761447	0.114038	0.352602	7.75352	0.144089	1.514	0.362079	0.147864	0.26434	0.44261	0.226493	0.360734	1.56449	0.0709748
M. smithii ALI monoculture in MS+BHI medium (t2)	0.00108914	0.446876	0.719841	0.108944	0.341983	7.66607	0.138455	1.5336	0.344474	0.148975	0.257669	0.44508	0.23812	0.357505	1.52452	0.0600886
Fusobacterium monoculture in MS+BHI medium (t2)	5.17964	0.613095	0.874112	0.51558	0.405182	10.9537	0.104952	1.86402	0.430204	0.128121	0.0257402	0.355179	3.53424	0.411312	2.61649	0.107187
Fusobacterium monoculture in MS+BHI medium (t2)	5.3396	0.643775	0.8392	0.529265	0.419764	11.4583	0.10945	1.91909	0.458209	0.133704	0.0146914	0.35857	3.54543	0.380967	2.74458	0.11067
Fusobacterium monoculture in MS+BHI medium (t2)	5.26315	0.625701	0.819572	0.516756	0.410611	11.1145	0.105131	1.87663	0.444009	0.115029	0.0236044	0.349189	3.46397	0.373484	2.66748	0.10817
Fusobacterium monoculture in MS+BHI medium (t2)	5.30359	0.65414	0.980378	0.537615	0.419601	11.869	0.114495	2.02183	0.498705	0.135472	0.0428275	0.364839	3.80699	0.414746	2.77332	0.140642
Fusobacterium monoculture in MS+BHI medium (t2)	4.97422	0.596427	0.821709	0.4972	0.390705	11.0885	0.103426	1.80244	0.42196	0.124442	0.0303615	0.342245	3.42735	0.379667	2.55966	0.112859
