# Supplementary material for: Cross-domain metabolic interactions link Methanobrevibacter smithii to colorectal cancer microbial ecosystems
Source: Nat Commun. 2026 Feb 20;17:2979. doi: 10.1038/s41467-026-69711-7 (PMC13035836; doi:10.1038/s41467-026-69711-7)
Supplement: Supplementary file 13 — Supplementary Data 11 [file 41467_2026_69711_MOESM13_ESM.xlsx]

## Sheet: Sheet1
F. nucleatum + M. smithii experiments
Metabolite	Sample group 1	Sample group 2	p value	adjusted p value
Succinic acid	M. smithii ALI in MS+BHI medium (t1)	M. smithii ALI + F. nucleatum in MS+BHI medium (t1)	0.0121857803553448	0.0274180057995258
	M. smithii ALI in MS+BHI medium (t2)	M. smithii ALI + F. nucleatum in MS+BHI medium (t2)	1.18286e+09	0.000112841317360763
	F. nucleatum monoculture in MS+BHI medium (t1)	M. smithii ALI + F. nucleatum in MS+BHI medium (t1)	0.000981609849005007	0.00353379545641803
	F. nucleatum monoculture in MS+BHI medium (t2)	M. smithii ALI + F. nucleatum in MS+BHI medium (t2)	1.56724e+09	0.000112841317360763
Formic acid	M. smithii ALI in MS+BHI medium (t1)	M. smithii ALI + F. nucleatum in MS+BHI medium (t1)	0.0089731297716185	0.0146833032626485
	M. smithii ALI in MS+BHI medium (t2)	M. smithii ALI + F. nucleatum in MS+BHI medium (t2)	0.676103314023147	0.695420551566665
	F. nucleatum monoculture in MS+BHI medium (t1)	M. smithii ALI + F. nucleatum in MS+BHI medium (t1)	3.66177e+09	7.75434e+09
	F. nucleatum monoculture in MS+BHI medium (t2)	M. smithii ALI + F. nucleatum in MS+BHI medium (t2)	1.4608e+08	5.29346e+07
Acetic acid
	M. smithii ALI in MS+BHI medium (t1)	M. smithii ALI + F. nucleatum in MS+BHI medium (t1)	0.0121857803553448	0.0175475237116965
	M. smithii ALI in MS+BHI medium (t2)	M. smithii ALI + F. nucleatum in MS+BHI medium (t2)	866.802	312049
	F. nucleatum monoculture in MS+BHI medium (t1)	M. smithii ALI + F. nucleatum in MS+BHI medium (t1)	1.7185e+07	6.81409e+07
	F. nucleatum monoculture in MS+BHI medium (t2)	M. smithii ALI + F. nucleatum in MS+BHI medium (t2)	0.011049968664452	0.0175475237116965
Lactic acid
	M. smithii ALI in MS+BHI medium (t1)	M. smithii ALI + F. nucleatum in MS+BHI medium (t1)	0.000103460448283086	0.00220067468308937
	M. smithii ALI in MS+BHI medium (t2)	M. smithii ALI + F. nucleatum in MS+BHI medium (t2)	0.226663523937177	0.271996228724613
	F. nucleatum monoculture in MS+BHI medium (t1)	M. smithii ALI + F. nucleatum in MS+BHI medium (t1)	0.0121857803553448	0.0230888469890744
	F. nucleatum monoculture in MS+BHI medium (t2)	M. smithii ALI + F. nucleatum in MS+BHI medium (t2)	0.0121857803553448	0.0230888469890744
Fumaric acid
	M. smithii ALI in MS+BHI medium (t1)	M. smithii ALI + F. nucleatum in MS+BHI medium (t1)	0.0344536370394713	0.66399895677512
	M. smithii ALI in MS+BHI medium (t2)	M. smithii ALI + F. nucleatum in MS+BHI medium (t2)	0.806934787479775	0.910039240638523
	F. nucleatum monoculture in MS+BHI medium (t1)	M. smithii ALI + F. nucleatum in MS+BHI medium (t1)	0.503812428813061	0.734423917155599
	F. nucleatum monoculture in MS+BHI medium (t2)	M. smithii ALI + F. nucleatum in MS+BHI medium (t2)	0.276666231989633	0.66399895677512
Propionic acid
	M. smithii ALI in MS+BHI medium (t1)	M. smithii ALI + F. nucleatum in MS+BHI medium (t1)	0.0121857803553448	0.0168726189535544
	M. smithii ALI in MS+BHI medium (t2)	M. smithii ALI + F. nucleatum in MS+BHI medium (t2)	71709.4	860513
	F. nucleatum monoculture in MS+BHI medium (t1)	M. smithii ALI + F. nucleatum in MS+BHI medium (t1)	725739	3.26582e+07
	F. nucleatum monoculture in MS+BHI medium (t2)	M. smithii ALI + F. nucleatum in MS+BHI medium (t2)	0.000211439198254429	0.000447753596303497
Butyric acid
	M. smithii ALI in MS+BHI medium (t1)	M. smithii ALI + F. nucleatum in MS+BHI medium (t1)	3.07791e+07	8.55149e+07
	M. smithii ALI in MS+BHI medium (t2)	M. smithii ALI + F. nucleatum in MS+BHI medium (t2)	950741	5.77605e+06
	F. nucleatum monoculture in MS+BHI medium (t1)	M. smithii ALI + F. nucleatum in MS+BHI medium (t1)	543149	5.77605e+06
	F. nucleatum monoculture in MS+BHI medium (t2)	M. smithii ALI + F. nucleatum in MS+BHI medium (t2)	5.17725e+09	0.000124253935137066
2-Hydroxyisobutyric acid
	M. smithii ALI in MS+BHI medium (t1)	M. smithii ALI + F. nucleatum in MS+BHI medium (t1)	0.000113867477559494	0.000512403649017724
	M. smithii ALI in MS+BHI medium (t2)	M. smithii ALI + F. nucleatum in MS+BHI medium (t2)	0.0111594252829148	0.0258051819289655
	F. nucleatum monoculture in MS+BHI medium (t1)	M. smithii ALI + F. nucleatum in MS+BHI medium (t1)	0.0121857803553448	0.0258051819289655
	F. nucleatum monoculture in MS+BHI medium (t2)	M. smithii ALI + F. nucleatum in MS+BHI medium (t2)	1	1
Asparagine
	M. smithii ALI in MS+BHI medium (t1)	M. smithii ALI + F. nucleatum in MS+BHI medium (t1)	0.0253698598220537	0.0507397196441074
	M. smithii ALI in MS+BHI medium (t2)	M. smithii ALI + F. nucleatum in MS+BHI medium (t2)	0.900065359818869	0.900065359818869
	F. nucleatum monoculture in MS+BHI medium (t1)	M. smithii ALI + F. nucleatum in MS+BHI medium (t1)	0.40234214713863	0.50783839010578
	F. nucleatum monoculture in MS+BHI medium (t2)	M. smithii ALI + F. nucleatum in MS+BHI medium (t2)	0.488048391579622	0.53241642717777
Alanine
	M. smithii ALI in MS+BHI medium (t1)	M. smithii ALI + F. nucleatum in MS+BHI medium (t1)	0.0121857803553448	0.0162477071404597
	M. smithii ALI in MS+BHI medium (t2)	M. smithii ALI + F. nucleatum in MS+BHI medium (t2)	3.67929e+08	1.65568e+09
	F. nucleatum monoculture in MS+BHI medium (t1)	M. smithii ALI + F. nucleatum in MS+BHI medium (t1)	1.3799e+09	3.82126e+09
	F. nucleatum monoculture in MS+BHI medium (t2)	M. smithii ALI + F. nucleatum in MS+BHI medium (t2)	0.0508193998348077	0.0609832798017693
Proline
	M. smithii ALI in MS+BHI medium (t1)	M. smithii ALI + F. nucleatum in MS+BHI medium (t1)	0.0121857803553448	0.0168726189535544
	M. smithii ALI in MS+BHI medium (t2)	M. smithii ALI + F. nucleatum in MS+BHI medium (t2)	2.57045e+09	0.000132194498033504
	F. nucleatum monoculture in MS+BHI medium (t1)	M. smithii ALI + F. nucleatum in MS+BHI medium (t1)	0.00183478787202503	0.00347644017857373
	F. nucleatum monoculture in MS+BHI medium (t2)	M. smithii ALI + F. nucleatum in MS+BHI medium (t2)	0.000715051957811279	0.00151422767536506
Tyrosine
	M. smithii ALI in MS+BHI medium (t1)	M. smithii ALI + F. nucleatum in MS+BHI medium (t1)	0.0356399155053908	0.106919746516172
	M. smithii ALI in MS+BHI medium (t2)	M. smithii ALI + F. nucleatum in MS+BHI medium (t2)	0.00916171822977867	0.0299838051156393
	F. nucleatum monoculture in MS+BHI medium (t1)	M. smithii ALI + F. nucleatum in MS+BHI medium (t1)	0.0447270218396342	0.115012341873345
	F. nucleatum monoculture in MS+BHI medium (t2)	M. smithii ALI + F. nucleatum in MS+BHI medium (t2)	0.00128700262695211	0.00661887065289654
Glutamine
	M. smithii ALI in MS+BHI medium (t1)	M. smithii ALI + F. nucleatum in MS+BHI medium (t1)	0.0253698598220537	0.044063440743567
	M. smithii ALI in MS+BHI medium (t2)	M. smithii ALI + F. nucleatum in MS+BHI medium (t2)	0.00749495751693525	0.0412222663431439
	F. nucleatum monoculture in MS+BHI medium (t1)	M. smithii ALI + F. nucleatum in MS+BHI medium (t1)	0.0253698598220537	0.044063440743567
	F. nucleatum monoculture in MS+BHI medium (t2)	M. smithii ALI + F. nucleatum in MS+BHI medium (t2)	NA	NA
Isoleucine
	M. smithii ALI in MS+BHI medium (t1)	M. smithii ALI + F. nucleatum in MS+BHI medium (t1)	0.0121857803553448	0.0162477071404597
	M. smithii ALI in MS+BHI medium (t2)	M. smithii ALI + F. nucleatum in MS+BHI medium (t2)	0.0121857803553448	0.0162477071404597
	F. nucleatum monoculture in MS+BHI medium (t1)	M. smithii ALI + F. nucleatum in MS+BHI medium (t1)	4.46048e+08	0.000139609127914245
	F. nucleatum monoculture in MS+BHI medium (t2)	M. smithii ALI + F. nucleatum in MS+BHI medium (t2)	0.000535606429079147	0.00128545542978995
Leucine
	M. smithii ALI in MS+BHI medium (t1)	M. smithii ALI + F. nucleatum in MS+BHI medium (t1)	0.000495069571025567	0.00108583665356693
	M. smithii ALI in MS+BHI medium (t2)	M. smithii ALI + F. nucleatum in MS+BHI medium (t2)	3.20663e+09	0.000216442132886027
	F. nucleatum monoculture in MS+BHI medium (t1)	M. smithii ALI + F. nucleatum in MS+BHI medium (t1)	0.00186766483748243	0.00353873337628251
	F. nucleatum monoculture in MS+BHI medium (t2)	M. smithii ALI + F. nucleatum in MS+BHI medium (t2)	0.012407539473157	0.0223335710516826
Threonine
	M. smithii ALI in MS+BHI medium (t1)	M. smithii ALI + F. nucleatum in MS+BHI medium (t1)	NA	NA
	M. smithii ALI in MS+BHI medium (t2)	M. smithii ALI + F. nucleatum in MS+BHI medium (t2)	NA	NA
	F. nucleatum monoculture in MS+BHI medium (t1)	M. smithii ALI + F. nucleatum in MS+BHI medium (t1)	NA	NA
	F. nucleatum monoculture in MS+BHI medium (t2)	M. smithii ALI + F. nucleatum in MS+BHI medium (t2)	NA	NA
Valine
	M. smithii ALI in MS+BHI medium (t1)	M. smithii ALI + F. nucleatum in MS+BHI medium (t1)	0.0121857803553448	0.0258051819289655
	M. smithii ALI in MS+BHI medium (t2)	M. smithii ALI + F. nucleatum in MS+BHI medium (t2)	8.07112e+07	1.82464e+09
	F. nucleatum monoculture in MS+BHI medium (t1)	M. smithii ALI + F. nucleatum in MS+BHI medium (t1)	0.000623396513337036	0.00204020677092121
	F. nucleatum monoculture in MS+BHI medium (t2)	M. smithii ALI + F. nucleatum in MS+BHI medium (t2)	0.00216901222410795	0.00557746000484902
Lysine
	M. smithii ALI in MS+BHI medium (t1)	M. smithii ALI + F. nucleatum in MS+BHI medium (t1)	NA	NA
	M. smithii ALI in MS+BHI medium (t2)	M. smithii ALI + F. nucleatum in MS+BHI medium (t2)	NA	NA
	F. nucleatum monoculture in MS+BHI medium (t1)	M. smithii ALI + F. nucleatum in MS+BHI medium (t1)	NA	NA
	F. nucleatum monoculture in MS+BHI medium (t2)	M. smithii ALI + F. nucleatum in MS+BHI medium (t2)	NA	NA
Glycine
	M. smithii ALI in MS+BHI medium (t1)	M. smithii ALI + F. nucleatum in MS+BHI medium (t1)	0.000806155694579114	0.00138198119070705
	M. smithii ALI in MS+BHI medium (t2)	M. smithii ALI + F. nucleatum in MS+BHI medium (t2)	3.17072e+07	2.72537e+08
	F. nucleatum monoculture in MS+BHI medium (t1)	M. smithii ALI + F. nucleatum in MS+BHI medium (t1)	2.79347e+09	0.00010056487060366
	F. nucleatum monoculture in MS+BHI medium (t2)	M. smithii ALI + F. nucleatum in MS+BHI medium (t2)	0.000375346684014477	0.000791510817968017
Glutamic acid
	M. smithii ALI in MS+BHI medium (t1)	M. smithii ALI + F. nucleatum in MS+BHI medium (t1)	0.000259433855234764	0.000616618829851943
	M. smithii ALI in MS+BHI medium (t2)	M. smithii ALI + F. nucleatum in MS+BHI medium (t2)	8.68244e+06	1.04189e+08
	F. nucleatum monoculture in MS+BHI medium (t1)	M. smithii ALI + F. nucleatum in MS+BHI medium (t1)	0.00102399496180604	0.00194020098026408
	F. nucleatum monoculture in MS+BHI medium (t2)	M. smithii ALI + F. nucleatum in MS+BHI medium (t2)	0.000199513656185334	0.000513035115905144
Methionine
	M. smithii ALI in MS+BHI medium (t1)	M. smithii ALI + F. nucleatum in MS+BHI medium (t1)	0.0121857803553448	0.0274180057995258
	M. smithii ALI in MS+BHI medium (t2)	M. smithii ALI + F. nucleatum in MS+BHI medium (t2)	0.0121857803553448	0.0274180057995258
	F. nucleatum monoculture in MS+BHI medium (t1)	M. smithii ALI + F. nucleatum in MS+BHI medium (t1)	0.0121857803553448	0.0274180057995258
	F. nucleatum monoculture in MS+BHI medium (t2)	M. smithii ALI + F. nucleatum in MS+BHI medium (t2)	0.451707714784435	0.542049257741322
Tryptophan
	M. smithii ALI in MS+BHI medium (t1)	M. smithii ALI + F. nucleatum in MS+BHI medium (t1)	0.00749495751693525	0.0206111331715719
	M. smithii ALI in MS+BHI medium (t2)	M. smithii ALI + F. nucleatum in MS+BHI medium (t2)	0.00749495751693525	0.0206111331715719
	F. nucleatum monoculture in MS+BHI medium (t1)	M. smithii ALI + F. nucleatum in MS+BHI medium (t1)	0.00749495751693525	0.0206111331715719
	F. nucleatum monoculture in MS+BHI medium (t2)	M. smithii ALI + F. nucleatum in MS+BHI medium (t2)	NA	NA
Arginine
	M. smithii ALI in MS+BHI medium (t1)	M. smithii ALI + F. nucleatum in MS+BHI medium (t1)	0.0121857803553448	0.0230888469890744
	M. smithii ALI in MS+BHI medium (t2)	M. smithii ALI + F. nucleatum in MS+BHI medium (t2)	0.0121857803553448	0.0230888469890744
	F. nucleatum monoculture in MS+BHI medium (t1)	M. smithii ALI + F. nucleatum in MS+BHI medium (t1)	1.09998e+08	494990
	F. nucleatum monoculture in MS+BHI medium (t2)	M. smithii ALI + F. nucleatum in MS+BHI medium (t2)	0.0121857803553448	0.0230888469890744
Histidine	M. smithii ALI in MS+BHI medium (t1)	M. smithii ALI + F. nucleatum in MS+BHI medium (t1)	4.1444e+09	0.000149198261875693
	M. smithii ALI in MS+BHI medium (t2)	M. smithii ALI + F. nucleatum in MS+BHI medium (t2)	0.0121857803553448	0.0258051819289655
	F. nucleatum monoculture in MS+BHI medium (t1)	M. smithii ALI + F. nucleatum in MS+BHI medium (t1)	1.9614e+09	0.000100872054015482
	F. nucleatum monoculture in MS+BHI medium (t2)	M. smithii ALI + F. nucleatum in MS+BHI medium (t2)	1	1
Phenylalanine	M. smithii ALI in MS+BHI medium (t1)	M. smithii ALI + F. nucleatum in MS+BHI medium (t1)	0.403395304892628	0.580889239045385
	M. smithii ALI in MS+BHI medium (t2)	M. smithii ALI + F. nucleatum in MS+BHI medium (t2)	4.12567e+07	7.4262e+08
	F. nucleatum monoculture in MS+BHI medium (t1)	M. smithii ALI + F. nucleatum in MS+BHI medium (t1)	0.744098382840547	0.861293794495235
	F. nucleatum monoculture in MS+BHI medium (t2)	M. smithii ALI + F. nucleatum in MS+BHI medium (t2)	2.34202e+09	0.000168625387580594
Uracil	M. smithii ALI in MS+BHI medium (t1)	M. smithii ALI + F. nucleatum in MS+BHI medium (t1)	0.000362287810522526	0.00704411919254554
	M. smithii ALI in MS+BHI medium (t2)	M. smithii ALI + F. nucleatum in MS+BHI medium (t2)	0.0473285748547386	0.100225217339447
	F. nucleatum monoculture in MS+BHI medium (t1)	M. smithii ALI + F. nucleatum in MS+BHI medium (t1)	0.0564991072055922	0.11073306274617
	F. nucleatum monoculture in MS+BHI medium (t2)	M. smithii ALI + F. nucleatum in MS+BHI medium (t2)	0.291254554935552	0.374470142059995
Adenosine	M. smithii ALI in MS+BHI medium (t1)	M. smithii ALI + F. nucleatum in MS+BHI medium (t1)	0.0566372673198158	0.0815576649405347
	M. smithii ALI in MS+BHI medium (t2)	M. smithii ALI + F. nucleatum in MS+BHI medium (t2)	0.0111594252829148	0.0223188505658295
	F. nucleatum monoculture in MS+BHI medium (t1)	M. smithii ALI + F. nucleatum in MS+BHI medium (t1)	0.167701397779465	0.19475001032454
	F. nucleatum monoculture in MS+BHI medium (t2)	M. smithii ALI + F. nucleatum in MS+BHI medium (t2)	0.906329390836487	0.906329390836487
Mannose	M. smithii ALI in MS+BHI medium (t1)	M. smithii ALI + F. nucleatum in MS+BHI medium (t1)	0.0353200969107996	0.147472889144354
	M. smithii ALI in MS+BHI medium (t2)	M. smithii ALI + F. nucleatum in MS+BHI medium (t2)	0.000243577093193164	0.0087687753549539
	F. nucleatum monoculture in MS+BHI medium (t1)	M. smithii ALI + F. nucleatum in MS+BHI medium (t1)	0.172452461703965	0.443449187238767
	F. nucleatum monoculture in MS+BHI medium (t2)	M. smithii ALI + F. nucleatum in MS+BHI medium (t2)	0.424079635898988	0.58718718816783
Trehalose	M. smithii ALI in MS+BHI medium (t1)	M. smithii ALI + F. nucleatum in MS+BHI medium (t1)	0.00940769233479165	0.0192957722814357
	M. smithii ALI in MS+BHI medium (t2)	M. smithii ALI + F. nucleatum in MS+BHI medium (t2)	1.07395e+09	0.000386623518640733
	F. nucleatum monoculture in MS+BHI medium (t1)	M. smithii ALI + F. nucleatum in MS+BHI medium (t1)	0.0985900310251706	0.136509273727159
	F. nucleatum monoculture in MS+BHI medium (t2)	M. smithii ALI + F. nucleatum in MS+BHI medium (t2)	0.708499387926355	0.797061811417149
Glucose	M. smithii ALI in MS+BHI medium (t1)	M. smithii ALI + F. nucleatum in MS+BHI medium (t1)	0.0121857803553448	0.0219344046396207
	M. smithii ALI in MS+BHI medium (t2)	M. smithii ALI + F. nucleatum in MS+BHI medium (t2)	3.85162e+06	2.31097e+08
	F. nucleatum monoculture in MS+BHI medium (t1)	M. smithii ALI + F. nucleatum in MS+BHI medium (t1)	1.94376e+09	5.63265e+09
	F. nucleatum monoculture in MS+BHI medium (t2)	M. smithii ALI + F. nucleatum in MS+BHI medium (t2)	0.258589386646834	0.33247206854593
Galactose	M. smithii ALI in MS+BHI medium (t1)	M. smithii ALI + F. nucleatum in MS+BHI medium (t1)	0.247496313873014	0.593991153295234
	M. smithii ALI in MS+BHI medium (t2)	M. smithii ALI + F. nucleatum in MS+BHI medium (t2)	0.525808953452939	0.701078604603919
	F. nucleatum monoculture in MS+BHI medium (t1)	M. smithii ALI + F. nucleatum in MS+BHI medium (t1)	0.940417298072411	1
	F. nucleatum monoculture in MS+BHI medium (t2)	M. smithii ALI + F. nucleatum in MS+BHI medium (t2)	0.235861310334268	0.593991153295234
Choline	M. smithii ALI in MS+BHI medium (t1)	M. smithii ALI + F. nucleatum in MS+BHI medium (t1)	0.0119252335930176	0.0184213066016879
	M. smithii ALI in MS+BHI medium (t2)	M. smithii ALI + F. nucleatum in MS+BHI medium (t2)	0.0097007850682296	0.0184213066016879
	F. nucleatum monoculture in MS+BHI medium (t1)	M. smithii ALI + F. nucleatum in MS+BHI medium (t1)	0.0119252335930176	0.0184213066016879
	F. nucleatum monoculture in MS+BHI medium (t2)	M. smithii ALI + F. nucleatum in MS+BHI medium (t2)	0.0097007850682296	0.0184213066016879
Phsphorylcholine	M. smithii ALI in MS+BHI medium (t1)	M. smithii ALI + F. nucleatum in MS+BHI medium (t1)	0.0121857803553448	0.0182786705330172
	M. smithii ALI in MS+BHI medium (t2)	M. smithii ALI + F. nucleatum in MS+BHI medium (t2)	2.99182e+06	2.69264e+08
	F. nucleatum monoculture in MS+BHI medium (t1)	M. smithii ALI + F. nucleatum in MS+BHI medium (t1)	0.00153989276177762	0.00326094937788202
	F. nucleatum monoculture in MS+BHI medium (t2)	M. smithii ALI + F. nucleatum in MS+BHI medium (t2)	0.117920550929647	0.15722740123953
Glycerophosphocholine	M. smithii ALI in MS+BHI medium (t1)	M. smithii ALI + F. nucleatum in MS+BHI medium (t1)	0.0121857803553448	0.0230888469890744
	M. smithii ALI in MS+BHI medium (t2)	M. smithii ALI + F. nucleatum in MS+BHI medium (t2)	3.38793e+07	1.01638e+08
	F. nucleatum monoculture in MS+BHI medium (t1)	M. smithii ALI + F. nucleatum in MS+BHI medium (t1)	0.00222579160393915	0.00572346412441495
	F. nucleatum monoculture in MS+BHI medium (t2)	M. smithii ALI + F. nucleatum in MS+BHI medium (t2)	0.182113922418068	0.204878162720326
Trimethylamine N.oxide	M. smithii ALI in MS+BHI medium (t1)	M. smithii ALI + F. nucleatum in MS+BHI medium (t1)	0.0121857803553448	0.0243715607106896
	M. smithii ALI in MS+BHI medium (t2)	M. smithii ALI + F. nucleatum in MS+BHI medium (t2)	1.46646e+08	2.63964e+09
	F. nucleatum monoculture in MS+BHI medium (t1)	M. smithii ALI + F. nucleatum in MS+BHI medium (t1)	0.176992722432584	0.235990296576778
	F. nucleatum monoculture in MS+BHI medium (t2)	M. smithii ALI + F. nucleatum in MS+BHI medium (t2)	0.0656629571657993	0.0985222015076551
Methylamine	M. smithii ALI in MS+BHI medium (t1)	M. smithii ALI + F. nucleatum in MS+BHI medium (t1)	0.423710797166793	0.525985817172571
	M. smithii ALI in MS+BHI medium (t2)	M. smithii ALI + F. nucleatum in MS+BHI medium (t2)	0.0672852685868476	0.149278366111217
	F. nucleatum monoculture in MS+BHI medium (t1)	M. smithii ALI + F. nucleatum in MS+BHI medium (t1)	0.0746391830556084	0.149278366111217
	F. nucleatum monoculture in MS+BHI medium (t2)	M. smithii ALI + F. nucleatum in MS+BHI medium (t2)	0.0746391830556084	0.149278366111217
Pyroglutamic acid	M. smithii ALI in MS+BHI medium (t1)	M. smithii ALI + F. nucleatum in MS+BHI medium (t1)	0.0121857803553448	0.0243715607106896
	M. smithii ALI in MS+BHI medium (t2)	M. smithii ALI + F. nucleatum in MS+BHI medium (t2)	1.71795e+08	2.39527e+09
	F. nucleatum monoculture in MS+BHI medium (t1)	M. smithii ALI + F. nucleatum in MS+BHI medium (t1)	0.0121857803553448	0.0243715607106896
	F. nucleatum monoculture in MS+BHI medium (t2)	M. smithii ALI + F. nucleatum in MS+BHI medium (t2)	0.00310538994454126	0.0101630943639532
Ethanol/2-propanol	M. smithii ALI in MS+BHI medium (t1)	M. smithii ALI + F. nucleatum in MS+BHI medium (t1)	NA	NA
	M. smithii ALI in MS+BHI medium (t2)	M. smithii ALI + F. nucleatum in MS+BHI medium (t2)	NA	NA
	F. nucleatum monoculture in MS+BHI medium (t1)	M. smithii ALI + F. nucleatum in MS+BHI medium (t1)	NA	NA
	F. nucleatum monoculture in MS+BHI medium (t2)	M. smithii ALI + F. nucleatum in MS+BHI medium (t2)	NA	NA
B. fragilis + M. smithii experiments
Metabolite	Sample group 1	Sample group 2	p value	adjusted p value
Succinic acid	M. smithii ALI in MS+BHI medium (t1)	M. smithii ALI + B. fragilis in MS+BHI medium (t1)	1.36915e+09	4.48604e+09
	M. smithii ALI in MS+BHI medium (t2)	M. smithii ALI + B. fragilis in MS+BHI medium (t2)	0.0121857803553448	0.0175475237116965
	B. fragilis monoculture in MS+BHI medium (t1)	M. smithii ALI + B. fragilis in MS+BHI medium (t1)	6.31741e+09	0.000174943764839288
	B. fragilis monoculture in MS+BHI medium (t2)	M. smithii ALI + B. fragilis in MS+BHI medium (t2)	0.0121857803553448	0.0175475237116965
Formic acid	M. smithii ALI in MS+BHI medium (t1)	M. smithii ALI + B. fragilis in MS+BHI medium (t1)	0.192374408110558	0.238809610068278
	M. smithii ALI in MS+BHI medium (t2)	M. smithii ALI + B. fragilis in MS+BHI medium (t2)	0.737420164207696	0.758489311756487
	B. fragilis monoculture in MS+BHI medium (t1)	M. smithii ALI + B. fragilis in MS+BHI medium (t1)	1.20917e+07	3.34847e+08
	B. fragilis monoculture in MS+BHI medium (t2)	M. smithii ALI + B. fragilis in MS+BHI medium (t2)	3.94962e+07	1.89838e+07
Acetic acid
	M. smithii ALI in MS+BHI medium (t1)	M. smithii ALI + B. fragilis in MS+BHI medium (t1)	0.0367138563627041	0.0695630962661762
	M. smithii ALI in MS+BHI medium (t2)	M. smithii ALI + B. fragilis in MS+BHI medium (t2)	0.00567936380450498	0.0183292539491764
	B. fragilis monoculture in MS+BHI medium (t1)	M. smithii ALI + B. fragilis in MS+BHI medium (t1)	0.17751647724254	0.245792045412748
	B. fragilis monoculture in MS+BHI medium (t2)	M. smithii ALI + B. fragilis in MS+BHI medium (t2)	0.256311274704702	0.323433405946706
Lactic acid
	M. smithii ALI in MS+BHI medium (t1)	M. smithii ALI + B. fragilis in MS+BHI medium (t1)	6.32495e+09	0.000226138812707527
	M. smithii ALI in MS+BHI medium (t2)	M. smithii ALI + B. fragilis in MS+BHI medium (t2)	1.33432e+09	8.00595e+09
	B. fragilis monoculture in MS+BHI medium (t1)	M. smithii ALI + B. fragilis in MS+BHI medium (t1)	0.855845298603116	0.855845298603116
	B. fragilis monoculture in MS+BHI medium (t2)	M. smithii ALI + B. fragilis in MS+BHI medium (t2)	0.78392955653217	0.813329097971245
Fumaric acid
	M. smithii ALI in MS+BHI medium (t1)	M. smithii ALI + B. fragilis in MS+BHI medium (t1)	1.26356e+08	4.76507e+08
	M. smithii ALI in MS+BHI medium (t2)	M. smithii ALI + B. fragilis in MS+BHI medium (t2)	0.0121857803553448	0.0175475237116965
	B. fragilis monoculture in MS+BHI medium (t1)	M. smithii ALI + B. fragilis in MS+BHI medium (t1)	0.0308102703292535	0.0426603743020433
	B. fragilis monoculture in MS+BHI medium (t2)	M. smithii ALI + B. fragilis in MS+BHI medium (t2)	0.00276126268765533	0.00473359317883771
Propionic acid
	M. smithii ALI in MS+BHI medium (t1)	M. smithii ALI + B. fragilis in MS+BHI medium (t1)	1.33712e+08	3.20909e+07
	M. smithii ALI in MS+BHI medium (t2)	M. smithii ALI + B. fragilis in MS+BHI medium (t2)	2.41571e+07	1.22355e+08
	B. fragilis monoculture in MS+BHI medium (t1)	M. smithii ALI + B. fragilis in MS+BHI medium (t1)	0.0121857803553448	0.0162477071404597
	B. fragilis monoculture in MS+BHI medium (t2)	M. smithii ALI + B. fragilis in MS+BHI medium (t2)	2.42551e+08	5.45739e+08
Butyric acid
	M. smithii ALI in MS+BHI medium (t1)	M. smithii ALI + B. fragilis in MS+BHI medium (t1)	0.0274626449259516	0.0804826850231043
	M. smithii ALI in MS+BHI medium (t2)	M. smithii ALI + B. fragilis in MS+BHI medium (t2)	0.0111594252829148	0.044637701131659
	B. fragilis monoculture in MS+BHI medium (t1)	M. smithii ALI + B. fragilis in MS+BHI medium (t1)	0.422665321755433	0.543426842256985
	B. fragilis monoculture in MS+BHI medium (t2)	M. smithii ALI + B. fragilis in MS+BHI medium (t2)	0.297612286795975	0.428561692986204
2-Hydroxyisobutyric acid
	M. smithii ALI in MS+BHI medium (t1)	M. smithii ALI + B. fragilis in MS+BHI medium (t1)	0.655160675634832	0.76061622827604
	M. smithii ALI in MS+BHI medium (t2)	M. smithii ALI + B. fragilis in MS+BHI medium (t2)	0.296269871484286	0.507891208258777
	B. fragilis monoculture in MS+BHI medium (t1)	M. smithii ALI + B. fragilis in MS+BHI medium (t1)	0.281463973441358	0.507891208258777
	B. fragilis monoculture in MS+BHI medium (t2)	M. smithii ALI + B. fragilis in MS+BHI medium (t2)	0.0367138563627041	0.165997915681725
Asparagine
	M. smithii ALI in MS+BHI medium (t1)	M. smithii ALI + B. fragilis in MS+BHI medium (t1)	0.179712494879	0.299520824798333
	M. smithii ALI in MS+BHI medium (t2)	M. smithii ALI + B. fragilis in MS+BHI medium (t2)	0.00749495751693525	0.0562121813770144
	B. fragilis monoculture in MS+BHI medium (t1)	M. smithii ALI + B. fragilis in MS+BHI medium (t1)	NA	NA
	B. fragilis monoculture in MS+BHI medium (t2)	M. smithii ALI + B. fragilis in MS+BHI medium (t2)	NA	NA
Alanine
	M. smithii ALI in MS+BHI medium (t1)	M. smithii ALI + B. fragilis in MS+BHI medium (t1)	2.93357e+08	2.3658e+08
	M. smithii ALI in MS+BHI medium (t2)	M. smithii ALI + B. fragilis in MS+BHI medium (t2)	3.64719e+08	2.3658e+08
	B. fragilis monoculture in MS+BHI medium (t1)	M. smithii ALI + B. fragilis in MS+BHI medium (t1)	0.483335661885431	0.594556892345087
	B. fragilis monoculture in MS+BHI medium (t2)	M. smithii ALI + B. fragilis in MS+BHI medium (t2)	0.0610667050529354	0.0814222734039138
Proline
	M. smithii ALI in MS+BHI medium (t1)	M. smithii ALI + B. fragilis in MS+BHI medium (t1)	0.00011608392830987	0.000372817081227159
	M. smithii ALI in MS+BHI medium (t2)	M. smithii ALI + B. fragilis in MS+BHI medium (t2)	3.25941e+09	0.000276406783399447
	B. fragilis monoculture in MS+BHI medium (t1)	M. smithii ALI + B. fragilis in MS+BHI medium (t1)	0.686243006091971	0.686243006091971
	B. fragilis monoculture in MS+BHI medium (t2)	M. smithii ALI + B. fragilis in MS+BHI medium (t2)	0.140775786973663	0.18099744039471
Tyrosine
	M. smithii ALI in MS+BHI medium (t1)	M. smithii ALI + B. fragilis in MS+BHI medium (t1)	0.14367208180696	0.291990898185611
	M. smithii ALI in MS+BHI medium (t2)	M. smithii ALI + B. fragilis in MS+BHI medium (t2)	2.13683e+08	7.6926e+09
	B. fragilis monoculture in MS+BHI medium (t1)	M. smithii ALI + B. fragilis in MS+BHI medium (t1)	0.296269871484286	0.463726755366709
	B. fragilis monoculture in MS+BHI medium (t2)	M. smithii ALI + B. fragilis in MS+BHI medium (t2)	0.924546351795944	0.924546351795944
Glutamine
	M. smithii ALI in MS+BHI medium (t1)	M. smithii ALI + B. fragilis in MS+BHI medium (t1)	0.829356960732679	0.897585826834286
	M. smithii ALI in MS+BHI medium (t2)	M. smithii ALI + B. fragilis in MS+BHI medium (t2)	0.0449085898961427	0.269451539376856
	B. fragilis monoculture in MS+BHI medium (t1)	M. smithii ALI + B. fragilis in MS+BHI medium (t1)	0.870251225207592	0.897585826834286
	B. fragilis monoculture in MS+BHI medium (t2)	M. smithii ALI + B. fragilis in MS+BHI medium (t2)	0.423710797166793	0.63556619575019
Isoleucine
	M. smithii ALI in MS+BHI medium (t1)	M. smithii ALI + B. fragilis in MS+BHI medium (t1)	4.16476e+08	2.49886e+09
	M. smithii ALI in MS+BHI medium (t2)	M. smithii ALI + B. fragilis in MS+BHI medium (t2)	7.61065e+06	1.36992e+08
	B. fragilis monoculture in MS+BHI medium (t1)	M. smithii ALI + B. fragilis in MS+BHI medium (t1)	0.867328941311057	0.892109768205658
	B. fragilis monoculture in MS+BHI medium (t2)	M. smithii ALI + B. fragilis in MS+BHI medium (t2)	0.799339555881423	0.846359529756801
Leucine
	M. smithii ALI in MS+BHI medium (t1)	M. smithii ALI + B. fragilis in MS+BHI medium (t1)	0.00420456725422996	0.0108117443680199
	M. smithii ALI in MS+BHI medium (t2)	M. smithii ALI + B. fragilis in MS+BHI medium (t2)	6.57458e+07	9.54936e+09
	B. fragilis monoculture in MS+BHI medium (t1)	M. smithii ALI + B. fragilis in MS+BHI medium (t1)	1	1
	B. fragilis monoculture in MS+BHI medium (t2)	M. smithii ALI + B. fragilis in MS+BHI medium (t2)	0.400463953038322	0.450521947168112
Threonine
	M. smithii ALI in MS+BHI medium (t1)	M. smithii ALI + B. fragilis in MS+BHI medium (t1)	NA	NA
	M. smithii ALI in MS+BHI medium (t2)	M. smithii ALI + B. fragilis in MS+BHI medium (t2)	NA	NA
	B. fragilis monoculture in MS+BHI medium (t1)	M. smithii ALI + B. fragilis in MS+BHI medium (t1)	NA	NA
	B. fragilis monoculture in MS+BHI medium (t2)	M. smithii ALI + B. fragilis in MS+BHI medium (t2)	NA	NA
Valine
	M. smithii ALI in MS+BHI medium (t1)	M. smithii ALI + B. fragilis in MS+BHI medium (t1)	4.88064e+09	0.000292838533400816
	M. smithii ALI in MS+BHI medium (t2)	M. smithii ALI + B. fragilis in MS+BHI medium (t2)	9.91588e+07	1.78486e+09
	B. fragilis monoculture in MS+BHI medium (t1)	M. smithii ALI + B. fragilis in MS+BHI medium (t1)	0.509087227656413	0.591198070826802
	B. fragilis monoculture in MS+BHI medium (t2)	M. smithii ALI + B. fragilis in MS+BHI medium (t2)	0.843857551184775	0.867967766932911
Lysine
	M. smithii ALI in MS+BHI medium (t1)	M. smithii ALI + B. fragilis in MS+BHI medium (t1)	NA	NA
	M. smithii ALI in MS+BHI medium (t2)	M. smithii ALI + B. fragilis in MS+BHI medium (t2)	NA	NA
	B. fragilis monoculture in MS+BHI medium (t1)	M. smithii ALI + B. fragilis in MS+BHI medium (t1)	NA	NA
	B. fragilis monoculture in MS+BHI medium (t2)	M. smithii ALI + B. fragilis in MS+BHI medium (t2)	NA	NA
Glycine
	M. smithii ALI in MS+BHI medium (t1)	M. smithii ALI + B. fragilis in MS+BHI medium (t1)	0.00582754131681879	0.0209791487405476
	M. smithii ALI in MS+BHI medium (t2)	M. smithii ALI + B. fragilis in MS+BHI medium (t2)	1.13011e+06	4.06839e+06
	B. fragilis monoculture in MS+BHI medium (t1)	M. smithii ALI + B. fragilis in MS+BHI medium (t1)	0.991091117726269	0.991091117726269
	B. fragilis monoculture in MS+BHI medium (t2)	M. smithii ALI + B. fragilis in MS+BHI medium (t2)	0.549102103719981	0.599020476785434
Glutamic acid
	M. smithii ALI in MS+BHI medium (t1)	M. smithii ALI + B. fragilis in MS+BHI medium (t1)	0.00582754131681879	0.0209791487405476
	M. smithii ALI in MS+BHI medium (t2)	M. smithii ALI + B. fragilis in MS+BHI medium (t2)	1.13011e+06	4.06839e+06
	B. fragilis monoculture in MS+BHI medium (t1)	M. smithii ALI + B. fragilis in MS+BHI medium (t1)	0.991091117726269	0.991091117726269
	B. fragilis monoculture in MS+BHI medium (t2)	M. smithii ALI + B. fragilis in MS+BHI medium (t2)	0.549102103719981	0.599020476785434
Methionine
	M. smithii ALI in MS+BHI medium (t1)	M. smithii ALI + B. fragilis in MS+BHI medium (t1)	0.0362779483423376	0.0653003070162077
	M. smithii ALI in MS+BHI medium (t2)	M. smithii ALI + B. fragilis in MS+BHI medium (t2)	1.55336e+08	2.79604e+09
	B. fragilis monoculture in MS+BHI medium (t1)	M. smithii ALI + B. fragilis in MS+BHI medium (t1)	0.250485243654733	0.360698750862815
	B. fragilis monoculture in MS+BHI medium (t2)	M. smithii ALI + B. fragilis in MS+BHI medium (t2)	0.815039688499815	0.838326536742667
Tryptophan
	M. smithii ALI in MS+BHI medium (t1)	M. smithii ALI + B. fragilis in MS+BHI medium (t1)	0.000845076511228221	0.0019014221502635
	M. smithii ALI in MS+BHI medium (t2)	M. smithii ALI + B. fragilis in MS+BHI medium (t2)	2.62776e+08	3.15332e+09
	B. fragilis monoculture in MS+BHI medium (t1)	M. smithii ALI + B. fragilis in MS+BHI medium (t1)	0.700612682845188	0.81361472846538
	B. fragilis monoculture in MS+BHI medium (t2)	M. smithii ALI + B. fragilis in MS+BHI medium (t2)	0.553172634160412	0.686697063095684
Arginine
	M. smithii ALI in MS+BHI medium (t1)	M. smithii ALI + B. fragilis in MS+BHI medium (t1)	5.64307e+06	2.0315e+07
	M. smithii ALI in MS+BHI medium (t2)	M. smithii ALI + B. fragilis in MS+BHI medium (t2)	1.96084e+07	3.52951e+08
	B. fragilis monoculture in MS+BHI medium (t1)	M. smithii ALI + B. fragilis in MS+BHI medium (t1)	0.409899801445863	0.508841132829347
	B. fragilis monoculture in MS+BHI medium (t2)	M. smithii ALI + B. fragilis in MS+BHI medium (t2)	0.965317392901472	0.965317392901472
Histidine	M. smithii ALI in MS+BHI medium (t1)	M. smithii ALI + B. fragilis in MS+BHI medium (t1)	8.53643e+09	0.00102437204991681
	M. smithii ALI in MS+BHI medium (t2)	M. smithii ALI + B. fragilis in MS+BHI medium (t2)	0.0121857803553448	0.0274180057995258
	B. fragilis monoculture in MS+BHI medium (t1)	M. smithii ALI + B. fragilis in MS+BHI medium (t1)	0.0385030636957398	0.0660052520498396
	B. fragilis monoculture in MS+BHI medium (t2)	M. smithii ALI + B. fragilis in MS+BHI medium (t2)	0.435919591647658	0.475548645433808
Phenylalanine	M. smithii ALI in MS+BHI medium (t1)	M. smithii ALI + B. fragilis in MS+BHI medium (t1)	5.60577e+07	2.88297e+08
	M. smithii ALI in MS+BHI medium (t2)	M. smithii ALI + B. fragilis in MS+BHI medium (t2)	1.55446e+06	2.79803e+07
	B. fragilis monoculture in MS+BHI medium (t1)	M. smithii ALI + B. fragilis in MS+BHI medium (t1)	0.234963147840328	0.281955777408394
	B. fragilis monoculture in MS+BHI medium (t2)	M. smithii ALI + B. fragilis in MS+BHI medium (t2)	0.671438247093556	0.710934614569647
Uracil	M. smithii ALI in MS+BHI medium (t1)	M. smithii ALI + B. fragilis in MS+BHI medium (t1)	0.0121857803553448	0.0292458728528275
	M. smithii ALI in MS+BHI medium (t2)	M. smithii ALI + B. fragilis in MS+BHI medium (t2)	253860	3.04632e+06
	B. fragilis monoculture in MS+BHI medium (t1)	M. smithii ALI + B. fragilis in MS+BHI medium (t1)	0.834531622710929	0.86454934214082
	B. fragilis monoculture in MS+BHI medium (t2)	M. smithii ALI + B. fragilis in MS+BHI medium (t2)	0.637186268492893	0.716834552054505
Adenosine	M. smithii ALI in MS+BHI medium (t1)	M. smithii ALI + B. fragilis in MS+BHI medium (t1)	6.00118e+08	2.16042e+09
	M. smithii ALI in MS+BHI medium (t2)	M. smithii ALI + B. fragilis in MS+BHI medium (t2)	2.32847e+08	1.04781e+09
	B. fragilis monoculture in MS+BHI medium (t1)	M. smithii ALI + B. fragilis in MS+BHI medium (t1)	0.45216635977756	0.505346221691427
	B. fragilis monoculture in MS+BHI medium (t2)	M. smithii ALI + B. fragilis in MS+BHI medium (t2)	0.674842509001474	0.674842509001474
Mannose	M. smithii ALI in MS+BHI medium (t1)	M. smithii ALI + B. fragilis in MS+BHI medium (t1)	0.00749495751693525	0.0187373937923381
	M. smithii ALI in MS+BHI medium (t2)	M. smithii ALI + B. fragilis in MS+BHI medium (t2)	0.00749495751693525	0.0187373937923381
	B. fragilis monoculture in MS+BHI medium (t1)	M. smithii ALI + B. fragilis in MS+BHI medium (t1)	NA	NA
	B. fragilis monoculture in MS+BHI medium (t2)	M. smithii ALI + B. fragilis in MS+BHI medium (t2)	NA	NA
Trehalose	M. smithii ALI in MS+BHI medium (t1)	M. smithii ALI + B. fragilis in MS+BHI medium (t1)	0.000461691732728106	0.00237441462545883
	M. smithii ALI in MS+BHI medium (t2)	M. smithii ALI + B. fragilis in MS+BHI medium (t2)	0.000665239678189787	0.00299357855185404
	B. fragilis monoculture in MS+BHI medium (t1)	M. smithii ALI + B. fragilis in MS+BHI medium (t1)	0.00146813984913282	0.00587255939653127
	B. fragilis monoculture in MS+BHI medium (t2)	M. smithii ALI + B. fragilis in MS+BHI medium (t2)	0.00222681191651913	0.00801652289946887
Glucose	M. smithii ALI in MS+BHI medium (t1)	M. smithii ALI + B. fragilis in MS+BHI medium (t1)	0.0111594252829148	0.0223188505658295
	M. smithii ALI in MS+BHI medium (t2)	M. smithii ALI + B. fragilis in MS+BHI medium (t2)	2.74499e+07	2.47049e+08
	B. fragilis monoculture in MS+BHI medium (t1)	M. smithii ALI + B. fragilis in MS+BHI medium (t1)	1	1
	B. fragilis monoculture in MS+BHI medium (t2)	M. smithii ALI + B. fragilis in MS+BHI medium (t2)	0.358181777627727	0.495943999792237
Galactose	M. smithii ALI in MS+BHI medium (t1)	M. smithii ALI + B. fragilis in MS+BHI medium (t1)	0.300781002641952	0.80922218380997
	M. smithii ALI in MS+BHI medium (t2)	M. smithii ALI + B. fragilis in MS+BHI medium (t2)	0.753298033462838	0.932602259129359
	B. fragilis monoculture in MS+BHI medium (t1)	M. smithii ALI + B. fragilis in MS+BHI medium (t1)	0.0510427910598994	0.80922218380997
	B. fragilis monoculture in MS+BHI medium (t2)	M. smithii ALI + B. fragilis in MS+BHI medium (t2)	0.265205392591507	0.80922218380997
Choline	M. smithii ALI in MS+BHI medium (t1)	M. smithii ALI + B. fragilis in MS+BHI medium (t1)	0.702216876121759	0.843113745955982
	M. smithii ALI in MS+BHI medium (t2)	M. smithii ALI + B. fragilis in MS+BHI medium (t2)	0.00594337599758297	0.0713205119709957
	B. fragilis monoculture in MS+BHI medium (t1)	M. smithii ALI + B. fragilis in MS+BHI medium (t1)	0.901852312272086	0.927619521194145
	B. fragilis monoculture in MS+BHI medium (t2)	M. smithii ALI + B. fragilis in MS+BHI medium (t2)	0.00854340807128851	0.0768906726415966
Phsphorylcholine	M. smithii ALI in MS+BHI medium (t1)	M. smithii ALI + B. fragilis in MS+BHI medium (t1)	0.000332409433065168	0.000747921224396628
	M. smithii ALI in MS+BHI medium (t2)	M. smithii ALI + B. fragilis in MS+BHI medium (t2)	6.68491e+08	2.28612e+08
	B. fragilis monoculture in MS+BHI medium (t1)	M. smithii ALI + B. fragilis in MS+BHI medium (t1)	0.834531622710929	0.834531622710929
	B. fragilis monoculture in MS+BHI medium (t2)	M. smithii ALI + B. fragilis in MS+BHI medium (t2)	0.411981371385049	0.436215569701817
Glycerophosphocholine	M. smithii ALI in MS+BHI medium (t1)	M. smithii ALI + B. fragilis in MS+BHI medium (t1)	0.0109176876348023	0.0302335965271449
	M. smithii ALI in MS+BHI medium (t2)	M. smithii ALI + B. fragilis in MS+BHI medium (t2)	6.35976e+08	0.000226692836601879
	B. fragilis monoculture in MS+BHI medium (t1)	M. smithii ALI + B. fragilis in MS+BHI medium (t1)	0.687701044671852	0.70734964594819
	B. fragilis monoculture in MS+BHI medium (t2)	M. smithii ALI + B. fragilis in MS+BHI medium (t2)	0.507163195785074	0.553268940856444
Trimethylamine N.oxide	M. smithii ALI in MS+BHI medium (t1)	M. smithii ALI + B. fragilis in MS+BHI medium (t1)	0.0121857803553448	0.0454749740414727
	M. smithii ALI in MS+BHI medium (t2)	M. smithii ALI + B. fragilis in MS+BHI medium (t2)	0.271658918336237	0.373537283028714
	B. fragilis monoculture in MS+BHI medium (t1)	M. smithii ALI + B. fragilis in MS+BHI medium (t1)	0.210075040786658	0.343759157650896
	B. fragilis monoculture in MS+BHI medium (t2)	M. smithii ALI + B. fragilis in MS+BHI medium (t2)	0.143589719738622	0.25846149552952
Methylamine	M. smithii ALI in MS+BHI medium (t1)	M. smithii ALI + B. fragilis in MS+BHI medium (t1)	0.685053596773805	0.895204723003744
	M. smithii ALI in MS+BHI medium (t2)	M. smithii ALI + B. fragilis in MS+BHI medium (t2)	0.15793931050013	0.355363448625293
	B. fragilis monoculture in MS+BHI medium (t1)	M. smithii ALI + B. fragilis in MS+BHI medium (t1)	0.56283083036685	0.880952604052461
	B. fragilis monoculture in MS+BHI medium (t2)	M. smithii ALI + B. fragilis in MS+BHI medium (t2)	1	1
Pyroglutamic acid	M. smithii ALI in MS+BHI medium (t1)	M. smithii ALI + B. fragilis in MS+BHI medium (t1)	0.0245439618270055	0.067967894290169
	M. smithii ALI in MS+BHI medium (t2)	M. smithii ALI + B. fragilis in MS+BHI medium (t2)	0.000504603468246286	0.00454143121421658
	B. fragilis monoculture in MS+BHI medium (t1)	M. smithii ALI + B. fragilis in MS+BHI medium (t1)	0.529608833709963	0.639853533969786
	B. fragilis monoculture in MS+BHI medium (t2)	M. smithii ALI + B. fragilis in MS+BHI medium (t2)	0.643061419373931	0.701492382571826
Ethanol/2-propanol	M. smithii ALI in MS+BHI medium (t1)	M. smithii ALI + B. fragilis in MS+BHI medium (t1)	NA	NA
	M. smithii ALI in MS+BHI medium (t2)	M. smithii ALI + B. fragilis in MS+BHI medium (t2)	NA	NA
	B. fragilis monoculture in MS+BHI medium (t1)	M. smithii ALI + B. fragilis in MS+BHI medium (t1)	NA	NA
	B. fragilis monoculture in MS+BHI medium (t2)	M. smithii ALI + B. fragilis in MS+BHI medium (t2)	NA	NA
Ecoli + M. smithii experiments
Metabolite	Sample group 1	Sample group 2
Succinic acid	M. smithii ALI in MS+BHI medium (t1)	M. smithii ALI + E. coli in MS+BHI medium (t1)	9.19851e+07	2.29645e+08
	M. smithii ALI in MS+BHI medium (t2)	M. smithii ALI + E. coli in MS+BHI medium (t2)	7.58081e+09	0.000138490425741359
	E. coli monoculture in MS+BHI medium (t1)	M. smithii ALI + E. coli in MS+BHI medium (t1)	0.31583049911833	0.36279436600432
	E. coli monoculture in MS+BHI medium (t2)	M. smithii ALI + E. coli in MS+BHI medium (t2)	0.753295900875921	0.774818640900948
Formic acid	M. smithii ALI in MS+BHI medium (t1)	M. smithii ALI + E. coli in MS+BHI medium (t1)	0.0659187260643994	0.100474930796721
	M. smithii ALI in MS+BHI medium (t2)	M. smithii ALI + E. coli in MS+BHI medium (t2)	0.530869303968508	0.579130149783827
	E. coli monoculture in MS+BHI medium (t1)	M. smithii ALI + E. coli in MS+BHI medium (t1)	1.83545e+09	5.33018e+09
	E. coli monoculture in MS+BHI medium (t2)	M. smithii ALI + E. coli in MS+BHI medium (t2)	9.24262e+09	0.000183859326873137
Acetic acid
	M. smithii ALI in MS+BHI medium (t1)	M. smithii ALI + E. coli in MS+BHI medium (t1)	200342	892156
	M. smithii ALI in MS+BHI medium (t2)	M. smithii ALI + E. coli in MS+BHI medium (t2)	129515	892156
	E. coli monoculture in MS+BHI medium (t1)	M. smithii ALI + E. coli in MS+BHI medium (t1)	0.272670338168825	0.363560450891767
	E. coli monoculture in MS+BHI medium (t2)	M. smithii ALI + E. coli in MS+BHI medium (t2)	0.847551120976891	0.847551120976891
Lactic acid
	M. smithii ALI in MS+BHI medium (t1)	M. smithii ALI + E. coli in MS+BHI medium (t1)	0.0097007850682296	0.0616149153854553
	M. smithii ALI in MS+BHI medium (t2)	M. smithii ALI + E. coli in MS+BHI medium (t2)	0.0136922034189901	0.0616149153854553
	E. coli monoculture in MS+BHI medium (t1)	M. smithii ALI + E. coli in MS+BHI medium (t1)	0.0266705845616258	0.0685815031584663
	E. coli monoculture in MS+BHI medium (t2)	M. smithii ALI + E. coli in MS+BHI medium (t2)	0.0215717479477209	0.0652891750189037
Fumaric acid
	M. smithii ALI in MS+BHI medium (t1)	M. smithii ALI + E. coli in MS+BHI medium (t1)	0.0097007850682296	0.0616149153854553
	M. smithii ALI in MS+BHI medium (t2)	M. smithii ALI + E. coli in MS+BHI medium (t2)	0.0136922034189901	0.0616149153854553
	E. coli monoculture in MS+BHI medium (t1)	M. smithii ALI + E. coli in MS+BHI medium (t1)	0.0266705845616258	0.0685815031584663
	E. coli monoculture in MS+BHI medium (t2)	M. smithii ALI + E. coli in MS+BHI medium (t2)	0.0215717479477209	0.0652891750189037
Propionic acid
	M. smithii ALI in MS+BHI medium (t1)	M. smithii ALI + E. coli in MS+BHI medium (t1)	0.0121857803553448	0.0182786705330172
	M. smithii ALI in MS+BHI medium (t2)	M. smithii ALI + E. coli in MS+BHI medium (t2)	1.07445e+07	4.2978e+08
	E. coli monoculture in MS+BHI medium (t1)	M. smithii ALI + E. coli in MS+BHI medium (t1)	0.19671504247986	0.221304422789842
	E. coli monoculture in MS+BHI medium (t2)	M. smithii ALI + E. coli in MS+BHI medium (t2)	0.0213739708650675	0.02849862782009
Butyric acid
	M. smithii ALI in MS+BHI medium (t1)	M. smithii ALI + E. coli in MS+BHI medium (t1)	5.16734e+08	9.30121e+09
	M. smithii ALI in MS+BHI medium (t2)	M. smithii ALI + E. coli in MS+BHI medium (t2)	0.000162721984313797	0.00117159828705934
	E. coli monoculture in MS+BHI medium (t1)	M. smithii ALI + E. coli in MS+BHI medium (t1)	0.138383359283911	0.184511145711882
	E. coli monoculture in MS+BHI medium (t2)	M. smithii ALI + E. coli in MS+BHI medium (t2)	0.00614665275292599	0.0170214999311797
2-Hydroxyisobutyric acid
	M. smithii ALI in MS+BHI medium (t1)	M. smithii ALI + E. coli in MS+BHI medium (t1)	0.000163134202669267	0.000772919017197692
	M. smithii ALI in MS+BHI medium (t2)	M. smithii ALI + E. coli in MS+BHI medium (t2)	0.000148882337254563	0.000772919017197692
	E. coli monoculture in MS+BHI medium (t1)	M. smithii ALI + E. coli in MS+BHI medium (t1)	0.974548216023393	0.974548216023393
	E. coli monoculture in MS+BHI medium (t2)	M. smithii ALI + E. coli in MS+BHI medium (t2)	0.0121857803553448	0.0256603527208297
Asparagine
	M. smithii ALI in MS+BHI medium (t1)	M. smithii ALI + E. coli in MS+BHI medium (t1)	0.00749495751693525	0.0224848725508057
	M. smithii ALI in MS+BHI medium (t2)	M. smithii ALI + E. coli in MS+BHI medium (t2)	0.072005657555498	0.0900070719443725
	E. coli monoculture in MS+BHI medium (t1)	M. smithii ALI + E. coli in MS+BHI medium (t1)	0.00749495751693525	0.0224848725508057
	E. coli monoculture in MS+BHI medium (t2)	M. smithii ALI + E. coli in MS+BHI medium (t2)	0.072005657555498	0.0900070719443725
Alanine
	M. smithii ALI in MS+BHI medium (t1)	M. smithii ALI + E. coli in MS+BHI medium (t1)	0.000887513843490676	0.00199690614785402
	M. smithii ALI in MS+BHI medium (t2)	M. smithii ALI + E. coli in MS+BHI medium (t2)	5.90176e+07	2.12463e+09
	E. coli monoculture in MS+BHI medium (t1)	M. smithii ALI + E. coli in MS+BHI medium (t1)	0.0992872950211682	0.119144754025402
	E. coli monoculture in MS+BHI medium (t2)	M. smithii ALI + E. coli in MS+BHI medium (t2)	0.361049183103013	0.382287370344367
Proline
	M. smithii ALI in MS+BHI medium (t1)	M. smithii ALI + E. coli in MS+BHI medium (t1)	0.124274788582661	0.344145568382754
	M. smithii ALI in MS+BHI medium (t2)	M. smithii ALI + E. coli in MS+BHI medium (t2)	0.051205914045523	0.250691082944232
	E. coli monoculture in MS+BHI medium (t1)	M. smithii ALI + E. coli in MS+BHI medium (t1)	0.630650465490669	0.782876439919451
	E. coli monoculture in MS+BHI medium (t2)	M. smithii ALI + E. coli in MS+BHI medium (t2)	0.899835589326144	0.908972034040441
Tyrosine
	M. smithii ALI in MS+BHI medium (t1)	M. smithii ALI + E. coli in MS+BHI medium (t1)	0.580224611360668	0.632972303302547
	M. smithii ALI in MS+BHI medium (t2)	M. smithii ALI + E. coli in MS+BHI medium (t2)	0.000712038739537818	0.0049358599714516
	E. coli monoculture in MS+BHI medium (t1)	M. smithii ALI + E. coli in MS+BHI medium (t1)	0.0145675194166464	0.0374593356428051
	E. coli monoculture in MS+BHI medium (t2)	M. smithii ALI + E. coli in MS+BHI medium (t2)	7.1211e+09	0.00129923513730851
Glutamine
	M. smithii ALI in MS+BHI medium (t1)	M. smithii ALI + E. coli in MS+BHI medium (t1)	0.0936926194932482	0.833737268884773
	M. smithii ALI in MS+BHI medium (t2)	M. smithii ALI + E. coli in MS+BHI medium (t2)	0.425424560871603	0.906411147865371
	E. coli monoculture in MS+BHI medium (t1)	M. smithii ALI + E. coli in MS+BHI medium (t1)	0.517904396372576	0.906411147865371
	E. coli monoculture in MS+BHI medium (t2)	M. smithii ALI + E. coli in MS+BHI medium (t2)	0.923056812265764	0.92764758222333
Isoleucine
	M. smithii ALI in MS+BHI medium (t1)	M. smithii ALI + E. coli in MS+BHI medium (t1)	1.73665e+09	8.11598e+09
	M. smithii ALI in MS+BHI medium (t2)	M. smithii ALI + E. coli in MS+BHI medium (t2)	2.8203e+09	0.000112812189461826
	E. coli monoculture in MS+BHI medium (t1)	M. smithii ALI + E. coli in MS+BHI medium (t1)	0.571280163425486	0.587602453809071
	E. coli monoculture in MS+BHI medium (t2)	M. smithii ALI + E. coli in MS+BHI medium (t2)	0.0820442934298538	0.101848088395681
Leucine
	M. smithii ALI in MS+BHI medium (t1)	M. smithii ALI + E. coli in MS+BHI medium (t1)	0.0178718398621274	0.0494912488489682
	M. smithii ALI in MS+BHI medium (t2)	M. smithii ALI + E. coli in MS+BHI medium (t2)	0.0121857803553448	0.0398807357084012
	E. coli monoculture in MS+BHI medium (t1)	M. smithii ALI + E. coli in MS+BHI medium (t1)	0.82461947318402	0.876471553219078
	E. coli monoculture in MS+BHI medium (t2)	M. smithii ALI + E. coli in MS+BHI medium (t2)	0.158645830037387	0.228449995253837
Threonine
	M. smithii ALI in MS+BHI medium (t1)	M. smithii ALI + E. coli in MS+BHI medium (t1)	NA	NA
	M. smithii ALI in MS+BHI medium (t2)	M. smithii ALI + E. coli in MS+BHI medium (t2)	NA	NA
	E. coli monoculture in MS+BHI medium (t1)	M. smithii ALI + E. coli in MS+BHI medium (t1)	NA	NA
	E. coli monoculture in MS+BHI medium (t2)	M. smithii ALI + E. coli in MS+BHI medium (t2)	NA	NA
Valine
	M. smithii ALI in MS+BHI medium (t1)	M. smithii ALI + E. coli in MS+BHI medium (t1)	0.0052322112155436	0.0156966336466308
	M. smithii ALI in MS+BHI medium (t2)	M. smithii ALI + E. coli in MS+BHI medium (t2)	0.000190027159362398	0.00207552349569942
	E. coli monoculture in MS+BHI medium (t1)	M. smithii ALI + E. coli in MS+BHI medium (t1)	0.589251566008579	0.606087325037395
	E. coli monoculture in MS+BHI medium (t2)	M. smithii ALI + E. coli in MS+BHI medium (t2)	0.103450909491738	0.148969309668103
Lysine
	M. smithii ALI in MS+BHI medium (t1)	M. smithii ALI + E. coli in MS+BHI medium (t1)	0.00749495751693525	0.0125735671815062
	M. smithii ALI in MS+BHI medium (t2)	M. smithii ALI + E. coli in MS+BHI medium (t2)	0.00749495751693525	0.0125735671815062
	E. coli monoculture in MS+BHI medium (t1)	M. smithii ALI + E. coli in MS+BHI medium (t1)	0.00192262053023719	0.0125735671815062
	E. coli monoculture in MS+BHI medium (t2)	M. smithii ALI + E. coli in MS+BHI medium (t2)	0.000297186082103115	0.00386341906734049
Glycine
	M. smithii ALI in MS+BHI medium (t1)	M. smithii ALI + E. coli in MS+BHI medium (t1)	0.69320584323725	0.835940605031227
	M. smithii ALI in MS+BHI medium (t2)	M. smithii ALI + E. coli in MS+BHI medium (t2)	0.355271872643022	0.556077713702121
	E. coli monoculture in MS+BHI medium (t1)	M. smithii ALI + E. coli in MS+BHI medium (t1)	0.0601028059388663	0.216370101379919
	E. coli monoculture in MS+BHI medium (t2)	M. smithii ALI + E. coli in MS+BHI medium (t2)	0.351849605877235	0.556077713702121
Glutamic acid
	M. smithii ALI in MS+BHI medium (t1)	M. smithii ALI + E. coli in MS+BHI medium (t1)	0.539307460686336	0.734646650113458
	M. smithii ALI in MS+BHI medium (t2)	M. smithii ALI + E. coli in MS+BHI medium (t2)	0.476479933608711	0.729241383041947
	E. coli monoculture in MS+BHI medium (t1)	M. smithii ALI + E. coli in MS+BHI medium (t1)	0.528116858762056	0.734646650113458
	E. coli monoculture in MS+BHI medium (t2)	M. smithii ALI + E. coli in MS+BHI medium (t2)	0.225805263832376	0.441545650624242
Methionine
	M. smithii ALI in MS+BHI medium (t1)	M. smithii ALI + E. coli in MS+BHI medium (t1)	0.0011690701338001	0.00323742498590796
	M. smithii ALI in MS+BHI medium (t2)	M. smithii ALI + E. coli in MS+BHI medium (t2)	0.000635410484956067	0.00227021037638951
	E. coli monoculture in MS+BHI medium (t1)	M. smithii ALI + E. coli in MS+BHI medium (t1)	0.587775647919505	0.68257817177749
	E. coli monoculture in MS+BHI medium (t2)	M. smithii ALI + E. coli in MS+BHI medium (t2)	0.853956691457497	0.853956691457497
Tryptophan
	M. smithii ALI in MS+BHI medium (t1)	M. smithii ALI + E. coli in MS+BHI medium (t1)	0.00749495751693525	0.0325483237418347
	M. smithii ALI in MS+BHI medium (t2)	M. smithii ALI + E. coli in MS+BHI medium (t2)	0.00749495751693525	0.0325483237418347
	E. coli monoculture in MS+BHI medium (t1)	M. smithii ALI + E. coli in MS+BHI medium (t1)	0.00749495751693525	0.0325483237418347
	E. coli monoculture in MS+BHI medium (t2)	M. smithii ALI + E. coli in MS+BHI medium (t2)	0.179712494879	0.273475535685435
Arginine
	M. smithii ALI in MS+BHI medium (t1)	M. smithii ALI + E. coli in MS+BHI medium (t1)	0.000295498081237924	0.000967084629505935
	M. smithii ALI in MS+BHI medium (t2)	M. smithii ALI + E. coli in MS+BHI medium (t2)	0.0121857803553448	0.0182786705330172
	E. coli monoculture in MS+BHI medium (t1)	M. smithii ALI + E. coli in MS+BHI medium (t1)	0.978205943532474	0.978205943532474
	E. coli monoculture in MS+BHI medium (t2)	M. smithii ALI + E. coli in MS+BHI medium (t2)	0.0108063514541357	0.0182786705330172
Histidine	M. smithii ALI in MS+BHI medium (t1)	M. smithii ALI + E. coli in MS+BHI medium (t1)	6.83403e+09	0.000164016655987989
	M. smithii ALI in MS+BHI medium (t2)	M. smithii ALI + E. coli in MS+BHI medium (t2)	2.41469e+08	2.17322e+09
	E. coli monoculture in MS+BHI medium (t1)	M. smithii ALI + E. coli in MS+BHI medium (t1)	0.0186127485470678	0.0279191228206017
	E. coli monoculture in MS+BHI medium (t2)	M. smithii ALI + E. coli in MS+BHI medium (t2)	0.143428900973597	0.17804967017412
Phenylalanine	M. smithii ALI in MS+BHI medium (t1)	M. smithii ALI + E. coli in MS+BHI medium (t1)	0.00810284735553917	0.0243085420666175
	M. smithii ALI in MS+BHI medium (t2)	M. smithii ALI + E. coli in MS+BHI medium (t2)	0.548946867073461	0.681451283263607
	E. coli monoculture in MS+BHI medium (t1)	M. smithii ALI + E. coli in MS+BHI medium (t1)	2.65742e+08	9.56671e+09
	E. coli monoculture in MS+BHI medium (t2)	M. smithii ALI + E. coli in MS+BHI medium (t2)	0.124750706835788	0.264177967416963
Uracil	M. smithii ALI in MS+BHI medium (t1)	M. smithii ALI + E. coli in MS+BHI medium (t1)	0.341956513234931	0.439658374159197
	M. smithii ALI in MS+BHI medium (t2)	M. smithii ALI + E. coli in MS+BHI medium (t2)	0.0491772078205469	0.110648717596231
	E. coli monoculture in MS+BHI medium (t1)	M. smithii ALI + E. coli in MS+BHI medium (t1)	0.0931390266245592	0.176473945183375
	E. coli monoculture in MS+BHI medium (t2)	M. smithii ALI + E. coli in MS+BHI medium (t2)	0.666557285307338	0.749876945970755
Adenosine	M. smithii ALI in MS+BHI medium (t1)	M. smithii ALI + E. coli in MS+BHI medium (t1)	0.0097007850682296	0.0236317241285254
	M. smithii ALI in MS+BHI medium (t2)	M. smithii ALI + E. coli in MS+BHI medium (t2)	0.0111594252829148	0.0236317241285254
	E. coli monoculture in MS+BHI medium (t1)	M. smithii ALI + E. coli in MS+BHI medium (t1)	0.0449085898961427	0.0621811244715822
	E. coli monoculture in MS+BHI medium (t2)	M. smithii ALI + E. coli in MS+BHI medium (t2)	0.607235543774111	0.624585130739086
Mannose	M. smithii ALI in MS+BHI medium (t1)	M. smithii ALI + E. coli in MS+BHI medium (t1)	0.0119252335930176	0.0274180057995258
	M. smithii ALI in MS+BHI medium (t2)	M. smithii ALI + E. coli in MS+BHI medium (t2)	0.0121857803553448	0.0274180057995258
	E. coli monoculture in MS+BHI medium (t1)	M. smithii ALI + E. coli in MS+BHI medium (t1)	1	1
	E. coli monoculture in MS+BHI medium (t2)	M. smithii ALI + E. coli in MS+BHI medium (t2)	0.161237591834016	0.252371882870634
Trehalose	M. smithii ALI in MS+BHI medium (t1)	M. smithii ALI + E. coli in MS+BHI medium (t1)	5.3992e+09	0.000229521819321097
	M. smithii ALI in MS+BHI medium (t2)	M. smithii ALI + E. coli in MS+BHI medium (t2)	7.27897e+09	0.000238220871375697
	E. coli monoculture in MS+BHI medium (t1)	M. smithii ALI + E. coli in MS+BHI medium (t1)	0.97445599387056	0.97445599387056
	E. coli monoculture in MS+BHI medium (t2)	M. smithii ALI + E. coli in MS+BHI medium (t2)	0.239316541221495	0.29708260289565
Glucose	M. smithii ALI in MS+BHI medium (t1)	M. smithii ALI + E. coli in MS+BHI medium (t1)	0.00749495751693525	0.0245289518736063
	M. smithii ALI in MS+BHI medium (t2)	M. smithii ALI + E. coli in MS+BHI medium (t2)	0.0121857803553448	0.0258051819289655
	E. coli monoculture in MS+BHI medium (t1)	M. smithii ALI + E. coli in MS+BHI medium (t1)	0.0253698598220537	0.0434911882663778
	E. coli monoculture in MS+BHI medium (t2)	M. smithii ALI + E. coli in MS+BHI medium (t2)	0.161237591834016	0.214983455778689
Galactose	M. smithii ALI in MS+BHI medium (t1)	M. smithii ALI + E. coli in MS+BHI medium (t1)	0.414404854670961	0.630280859560501
	M. smithii ALI in MS+BHI medium (t2)	M. smithii ALI + E. coli in MS+BHI medium (t2)	0.0177501136522907	0.294956542933377
	E. coli monoculture in MS+BHI medium (t1)	M. smithii ALI + E. coli in MS+BHI medium (t1)
	E. coli monoculture in MS+BHI medium (t2)	M. smithii ALI + E. coli in MS+BHI medium (t2)
Choline	M. smithii ALI in MS+BHI medium (t1)	M. smithii ALI + E. coli in MS+BHI medium (t1)	0.00749495751693525	0.0172960558083121
	M. smithii ALI in MS+BHI medium (t2)	M. smithii ALI + E. coli in MS+BHI medium (t2)	0.00749495751693525	0.0172960558083121
	E. coli monoculture in MS+BHI medium (t1)	M. smithii ALI + E. coli in MS+BHI medium (t1)	NA	NA
	E. coli monoculture in MS+BHI medium (t2)	M. smithii ALI + E. coli in MS+BHI medium (t2)	NA	NA
Phosphorylcholine	M. smithii ALI in MS+BHI medium (t1)	M. smithii ALI + E. coli in MS+BHI medium (t1)	2.53725e+08	6.0894e+08
	M. smithii ALI in MS+BHI medium (t2)	M. smithii ALI + E. coli in MS+BHI medium (t2)	223893	8.06016e+06
	E. coli monoculture in MS+BHI medium (t1)	M. smithii ALI + E. coli in MS+BHI medium (t1)	0.915904109771203	0.915904109771203
	E. coli monoculture in MS+BHI medium (t2)	M. smithii ALI + E. coli in MS+BHI medium (t2)	0.234958868884954	0.302089974280655
Glycerophosphocholine	M. smithii ALI in MS+BHI medium (t1)	M. smithii ALI + E. coli in MS+BHI medium (t1)	1.32068e+08	5.77797e+08
	M. smithii ALI in MS+BHI medium (t2)	M. smithii ALI + E. coli in MS+BHI medium (t2)	1.11686e+06	9.77253e+06
	E. coli monoculture in MS+BHI medium (t1)	M. smithii ALI + E. coli in MS+BHI medium (t1)	0.00749495751693525	0.0124915958615587
	E. coli monoculture in MS+BHI medium (t2)	M. smithii ALI + E. coli in MS+BHI medium (t2)	0.00749495751693525	0.0124915958615587
Trimethylamine N.oxide	M. smithii ALI in MS+BHI medium (t1)	M. smithii ALI + E. coli in MS+BHI medium (t1)	0.0414245995784953	0.165698398313981
	M. smithii ALI in MS+BHI medium (t2)	M. smithii ALI + E. coli in MS+BHI medium (t2)	0.071978174553873	0.210238883815518
	E. coli monoculture in MS+BHI medium (t1)	M. smithii ALI + E. coli in MS+BHI medium (t1)	0.822361696864239	0.918322156607539
	E. coli monoculture in MS+BHI medium (t2)	M. smithii ALI + E. coli in MS+BHI medium (t2)	0.0163360674537836	0.115042687039229
Methylamine	M. smithii ALI in MS+BHI medium (t1)	M. smithii ALI + E. coli in MS+BHI medium (t1)	0.480176889906077	0.965054871981038
	M. smithii ALI in MS+BHI medium (t2)	M. smithii ALI + E. coli in MS+BHI medium (t2)	0.962658619741991	1
	E. coli monoculture in MS+BHI medium (t1)	M. smithii ALI + E. coli in MS+BHI medium (t1)	0.383769540320163	0.965054871981038
	E. coli monoculture in MS+BHI medium (t2)	M. smithii ALI + E. coli in MS+BHI medium (t2)	0.383769540320163	0.965054871981038
Pyroglutamic acid	M. smithii ALI in MS+BHI medium (t1)	M. smithii ALI + E. coli in MS+BHI medium (t1)	0.757819573702536	0.889077465285403
	M. smithii ALI in MS+BHI medium (t2)	M. smithii ALI + E. coli in MS+BHI medium (t2)	0.765594483995764	0.889077465285403
	E. coli monoculture in MS+BHI medium (t1)	M. smithii ALI + E. coli in MS+BHI medium (t1)	0.545318000123547	0.80089559379416
	E. coli monoculture in MS+BHI medium (t2)	M. smithii ALI + E. coli in MS+BHI medium (t2)	0.399042264694751	0.631401346788462
Ethanol/2-propanol	M. smithii ALI in MS+BHI medium (t1)	M. smithii ALI + E. coli in MS+BHI medium (t1)	NA	NA
	M. smithii ALI in MS+BHI medium (t2)	M. smithii ALI + E. coli in MS+BHI medium (t2)	NA	NA
	E. coli monoculture in MS+BHI medium (t1)	M. smithii ALI + E. coli in MS+BHI medium (t1)	NA	NA
	E. coli monoculture in MS+BHI medium (t2)	M. smithii ALI + E. coli in MS+BHI medium (t2)	NA	NA
