# Supplementary material for: Cross-domain metabolic interactions link Methanobrevibacter smithii to colorectal cancer microbial ecosystems
Source: Nat Commun. 2026 Feb 20;17:2979. doi: 10.1038/s41467-026-69711-7 (PMC13035836; doi:10.1038/s41467-026-69711-7)
Supplement: Supplementary file 14 — Supplementary Data 12 [file 41467_2026_69711_MOESM14_ESM.xlsx]

## Sheet: Sheet1
Label	01_Blank BHI+MS Medium	02_Blank BHI+MS Medium	03_Blank BHI+MS Medium	01_Msmithii+F.nucleatum (t1)	02_Msmithii+F.nucleatum (t1)	03_Msmithii+F.nucleatum (t1)
(-)-penicamide A	1.81292	2.96942	2.92926	2.51408	1.81748	2.9926
(-)-Ternatin	4.36611	4.26912	4.25857	4.31815	4.30133	4.36884
(2,5-Dimethyl-1,3-thiazol-4-yl)acetic acid	4.49634	4.55547	4.50113	3.76307	3.70638	3.60489
(2-Amino-1-phenylethyl)dimethylamine	3.36806	3.36806	3.36333	4.27376	4.07159	4.33894
(2-Oxo-4-morpholinyl)acetic acid	3.58206	3.5768	3.561	2.86896	2.87131	2.88439
(3aS,6aR)-5-[(2,4-dimethoxyphenyl)methyl]-2-methyl-3a,4,6,6a-tetrahydropyrrolo[3,4-c]pyrrole-1,3-dione	3.58478	3.40756	3.52341	3.6089	3.64214	3.78165
(3S)-N-cyclopropyl-4-[(4-methylphenyl)methyl]-5-oxomorpholine-3-carboxamide	3.76656	3.6506	3.64674	3.59868	3.63681	3.64458
(4E)-2,7-diaminooct-4-enedioic acid	3.34084	3.22686	3.28082	2.53009	2.53244	2.54551
(5AR,10aR)-Octahydrodipyrrolo[1,2-a:1',2'-D]pyrazine-5,10-dione	4.39921	4.61724	4.56624	4.61346	4.52814	4.30735
(5aS)-5,5a-dihydrophenazine-1,6-dicarboxylic acid	2.89927	3.06707	2.88569	3.38005	3.27639	3.50519
(5S,S)-5-methyl-3-(4-methylhexyl)furan-2(5H)-one	3.51028	3.52892	3.44996	3.40515	3.38149	3.59867
(6R)-6-(l-erythro-1,2-dihydroxypropyl)-5,6,7,8-tetrahydro-4a-hydroxypterin	4.29347	4.20216	4.25978	3.50539	3.50774	3.52082
(6S)-5,6,7,8-tetrahydropteroic acid	4.90186	4.87498	4.89138	4.50648	4.60632	4.24118
(9Z)-5,8,11-Trihydroxyoctadec-9-enoic acid	4.03314	3.99822	4.02869	3.99479	4.00407	4.04738
(R)-Pantoic acid	3.09019	3.09019	3.08545	3.84853	3.88071	3.80679
(S)-methyl-2-acetamido-4-(2-(methylamino)phenyl)-4-oxobutanoate	4.41271	4.37387	4.41171	4.21273	4.22976	4.4444
(Sulfanylsulfonyl)methane	4.21368	4.22758	3.88563	4.35657	4.44672	4.49871
[1-(methylcarbamoyl)piperidin-4-yl] acetate	3.71138	3.67651	3.61321	3.38637	3.45078	3.4668
{[5-(Carboxymethoxy)-4-oxo-2-phenyl-4H-chromen-7-yl]oxy}acetic acid	3.4603	3.46761	3.43617	2.74414	2.74649	2.75957
1- (2-METHOXYPHENYL)PIERAZINE	2.38846	3.29093	3.27012	3.19948	3.31567	3.10505
1-(3-Aminopropyl)-2-pyrrolidone	4.22886	4.2331	4.20422	4.25587	4.19354	4.21722
1-(4-Fluorophenyl)-3-(5-phenyl-1,3,4-oxadiazol-2-yl)urea	3.86706	3.81836	3.79474	4.31539	4.32008	4.36237
1-(4-methylphenyl)-5-oxo-N-propan-2-ylpyrrolidine-3-carboxamide	3.79127	3.79685	3.81481	3.67522	3.56025	3.54693
1,3-Dimethyl-8-(1-piperidinyl)-3,7-dihydro-1H-purine-2,6-dione	3.34439	3.21165	3.16435	3.45582	3.31333	3.41696
1-[(5-Amino-5-carboxypentyl)amino]-1-deoxyfructose	3.89829	3.85491	3.82354	3.1315	3.13386	3.14693
14:0 Lyso PG	3.1343	3.1343	3.12957	3.95596	3.83783	3.92359
15-formamido-kalihinol F	3.7428	3.74422	3.7535	2.23008	2.23244	2.94448
16?,17?-Estriol 16-(?-D-glucuronide)	3.47972	3.44232	3.53722	2.74555	2.7479	2.76098
1-Methyladenosine	3.69161	3.6131	3.54939	3.58003	3.67831	3.81232
1-Piperazineethanol, 4-dibenzo[b,f][1,4]thiazepin-11-yl-	3.57357	3.61363	3.53132	2.83928	2.84164	2.85471
1-Pyrrolidinecarboximidamide	3.40168	3.40168	3.39694	4.14959	4.1052	4.16589
1-Pyrroline	3.89415	3.8962	3.93538	3.89944	3.84005	3.79679
2-(3-Carboxy-3-aminopropyl)-L-histidine	3.86451	3.76671	3.88991	3.06994	3.07229	3.08537
2-(3-methoxyphenyl)-5-[(3-thiophen-2-yl-1,2,4-oxadiazol-5-yl)methyl]-1,3,4-oxadiazole	3.84298	3.82092	3.90519	3.96214	3.91438	4.04591
2-(4-Amino-1-piperidinyl)cyclopentanol	3.99585	3.85576	4.05076	3.15899	3.16134	3.17442
2(alpha-D-Mannosyl)-D-glycerate	3.42943	3.47596	3.04988	3.4951	3.39034	3.55783
2,2'-O-Cyclouridine	3.7796	3.67043	3.7295	3.78215	3.80492	3.54654
2,3,4,5-Tetrahydro-2-pyridinecarboxylic acid	3.83639	3.89387	3.84117	4.192	4.13091	4.11381
2',3'-Cyclic CMP	3.76686	3.78024	3.82675	4.01105	3.97191	3.95449
2,4-diacetamido-2,4,6-trideoxy-alpha-D-mannopyranose	3.65302	3.576	3.65925	3.68964	3.72537	3.72323
2,4-dihydroxy-3-methyl-6-(2-oxopropyl)benzaldehyde	3.28758	3.256	3.29039	3.91628	3.87723	3.89781
2,5-Dimethylpyrazine	4.27887	4.03659	4.15477	4.22652	4.24205	4.20964
2-[(Cyclohexylcarbamoyl)amino]acetic acid	3.99612	3.90434	3.98733	3.20756	3.20992	3.22299
2-[(L-alanin-3-ylcarbamoyl)methyl]-3-(2-aminoethylcarbamoyl)-2-hydroxypropanoic acid	4.30096	4.3033	4.26258	3.57054	3.57289	3.58597
2-[3-(4-methylphenyl)-6-oxopyridazin-1-yl]propanoic acid	3.6807	3.60703	3.66122	2.51435	3.21567	2.52978
2-[4-(methoxymethyl)-2-morpholin-4-yl-6-oxopyrimidin-1-yl]-N-(4-propan-2-ylphenyl)acetamide	3.40501	3.36286	3.3568	2.11009	3.17393	2.82449
2-Acetamido-3-(4-hydroxy-3-methoxyphenyl)propanoic acid	2.39023	3.0892	3.3127	3.40959	3.54426	3.5385
2-Acetamindo-2-deoxy-beta-D-glycosylamine	4.5399	4.51623	4.5791	3.81946	3.82181	3.83489
2-acetyl-1-pyrroline	4.0773	3.9874	4.09742	3.82957	3.86971	3.724
2-Acetylthiazole	3.82138	3.84004	3.91648	3.70566	3.72314	3.79244
2-Acyl-sn-glycero-3-phosphoethanolamine (N-C14:0)	2.36286	2.36286	2.35812	3.35206	3.06638	3.50477
2-Aminomethylpyrimidine (hydrochloride)	5.04101	5.14865	5.12225	4.34424	4.3466	4.35967
2-cyclopentyl-1-[(3S,4S)-3-(hydroxymethyl)-4-[3-(methoxymethyl)-1,2,4-oxadiazol-5-yl]pyrrolidin-1-yl]ethanone	3.61826	3.62428	3.67123	3.31246	3.35808	3.21214
2-Dehydro-3-deoxy-L-rhamnonate	4.10599	4.04391	4.12032	4.18814	4.24227	4.15681
2'-Deoxyguanosine 5'-Monophosphate	3.65427	3.47683	1.92469	3.9452	3.8957	4.12249
2-Ethyl-2-hydroxybutyric acid	3.49955	3.61794	3.61122	4.61056	4.61009	4.62538
2-Hydroxydecanoate	2.59373	2.59373	2.58899	3.2949	2.59828	3.32938
2-Hydroxyvalerate	3.1729	3.1729	3.16816	4.01152	3.87642	3.95625
2-Mercaptobenzothiazole	5.10658	5.13511	5.01275	5.29444	5.32541	5.36147
2-methylpyridine	3.88429	3.93852	4.02204	4.02644	3.96801	3.20294
2'-O-Methylcytidine 5'-monophosphate	3.35774	3.36097	3.32324	3.33725	3.39159	3.37632
2-Phenylacetamide	4.35866	4.21521	4.26627	2.96665	3.66797	2.98208
2-Piperidinecarboxamide	4.39445	4.24586	4.35692	4.45941	4.46494	4.58291
2-Piperidinone	3.94073	5.06175	5.08549	5.03886	5.07694	4.65732
2-Pyrimidinemethanamine	4.51648	4.55478	4.50952	2.86611	2.86847	3.58052
2-Pyrrolidinone	4.14622	4.19626	4.2006	4.20591	4.28677	4.08193
3-(2-Hydroxyphenyl)propanoate	3.23325	3.29159	3.29673	4.19862	4.17505	4.23191
3-(indol-3-yl)pyruvic acid	3.45806	3.45806	3.45333	4.19671	4.16159	4.19519
3,4-dihydrocoumarin	4.91979	4.90816	4.94838	5.09543	5.06699	5.11862
3,6-Ditert-butyl-1,2-benzenediol	4.12717	4.10731	4.1289	4.12761	4.13736	4.12798
3-[(2-Methoxyethyl)amino]propanenitrile	4.13082	4.14264	4.22602	3.43404	3.4364	3.44947
3-[5-(2-Methylpropyl)-3,6-dioxopiperazin-2-yl]propanoic acid	4.40827	4.40931	4.36008	3.66804	3.6704	3.68347
3-Allyl-5-isobutylimidazolidine-2,4-dione	3.63286	3.79734	3.46963	3.70178	3.53501	3.31909
3-Amino-2-piperidone	4.82168	4.78122	3.99351	4.81103	4.70177	4.79307
3-Aminoacrylate	4.35424	4.31746	4.41652	3.62068	3.62304	3.63612
3-Carbamoyl-2-phenylpropionaldehyde	4.34545	4.33197	4.31416	4.38555	4.35515	4.40678
3-Deazaadenosine	2.93802	2.88479	2.18109	2.18802	3.02158	3.23904
3-hydroxybenzaldehyde	4.57557	4.72559	4.52213	4.47819	4.61926	4.56744
3-Hydroxymethylglutarate	3.8512	3.78647	3.74554	3.0535	3.05586	3.06893
3-Hydroxysuberic acid	4.31197	4.40724	4.15254	4.40506	4.38813	4.39945
3-Indoleacrylic acid	4.98648	4.96373	5.03578	4.26695	4.26931	4.28238
3-Methyl-2-oxovaleric acid	3.59162	3.70765	2.22315	1.53116	1.53351	1.54658
3-Methylhexahydropyrrolo[1,2-a]pyrazine-1,4-dione	4.33596	4.38175	4.3597	4.35859	4.33596	4.38775
4-(gamma-L-glutamylamino)butanal	3.47741	3.5437	3.49025	3.49844	3.54438	3.62131
4-7-Cholecystokinin-7 (swine)	3.63498	3.59791	3.68244	3.84481	3.88519	3.845
4-Acetamidobutanoate	4.30153	4.33108	4.10928	4.078	4.363	4.43887
4-cyanobenzyl alcohol	3.9598	3.92241	3.9393	3.9598	3.94577	4.05129
4-deoxypyridoxine	3.49136	3.61626	3.51823	2.79459	2.79694	2.81002
4E,8Z-Sphingadiene	2.62819	2.62819	2.62345	3.32935	3.77	3.60724
4-Guanidinobutanoic Acid	3.22037	3.22037	3.9146	3.98924	4.13498	4.26432
4-Hydroxybenzaldehyde	3.79183	3.64038	3.78088	2.94361	2.94596	2.95904
4-Hydroxycinnamic acid	5.16963	5.08409	5.15064	4.16786	4.44504	3.48432
4-Methylcatechol 2-sulfate	3.52231	3.35315	3.4099	3.45121	3.41718	3.50462
4-O-dimethylallyl-L-tyrosine	3.41547	3.47378	3.4599	3.32462	3.15837	3.05665
4-Tert-Butyl-N-(6-imidazol-1-ylimidazo[1,2-a]pyridin-2-yl)benzamide	2.21432	2.21432	2.20958	3.24049	2.21887	2.93091
5-(hydroxymethyl)-2-methyl-4(1H)-pyrimidinone	3.38328	3.15442	1.37556	2.97301	3.56886	3.3167
5,10-methylenetetrahydrosulfopterin	4.44248	4.48071	4.51648	3.74571	3.74806	3.76114
5'-Deoxyadenosine	4.15546	4.00552	4.23748	4.16077	4.21062	4.19904
5-Ethyl-2,4-dimethyloxazole	4.12018	4.06993	4.05498	3.36294	3.3653	3.37837
5-Ethyl-2-methylthiazole	4.18673	4.23292	4.30816	4.17366	4.25495	4.37045
5-Hydroxy-2-methylpyridine	4.44044	4.44257	4.45187	4.48281	4.5928	4.83224
5-hydroxyectoine	4.60837	4.59457	4.62611	4.68476	4.67207	4.56389
5-Hydroxykynurenamine	3.20363	4.2831	3.1989	3.20583	3.20818	3.92023
5-Hydroxylysine	3.87938	3.88406	3.85066	4.11758	4.06987	4.05953
5-Isopropyl-5-methylhydantoin	3.72697	3.80794	3.75508	3.0302	3.03255	3.04563
5-L-Glutamyl-L-leucine	4.46784	4.50382	4.45763	3.76559	3.76795	3.78103
5-Methoxytryptophan	4.42359	4.34341	4.39416	4.49972	4.44305	4.47845
5-Methylcytidine	3.67154	3.75035	3.72637	3.44796	3.46092	3.40839
5S-hydroxynorvaline-S-Ile	6.0344	6.04744	6.05141	5.51007	5.18653	5.52672
5'-S-methyl-5'-thioadenosine	3.20472	3.9434	3.89895	3.20691	3.20927	3.22234
6,7-seco-Agroclavine	3.51014	3.61857	3.59416	3.58506	3.49155	3.55557
6-deoxy-6-sulfoglucono-1,5-lactone	3.35812	3.35005	3.38691	3.60121	3.48914	3.66256
6-Hydroxychrysene	3.8671	4.56607	3.86237	4.69311	4.67055	4.91857
Acetamidopropanal	4.78306	4.92394	4.86235	4.92343	4.93613	4.91444
Acisoga	4.41934	4.44996	4.4043	4.42855	4.49499	4.53146
Aculene B	3.91561	3.82099	3.83581	3.91928	3.9097	3.96775
Adenine	3.59318	3.44793	3.61331	3.53227	3.51065	3.33611
Adenosine	5.29057	5.27547	5.30992	4.87946	4.94652	4.71605
Adenosine 2',3'-cyclic phosphate	3.84887	3.77837	3.86532	3.98888	3.97888	3.8848
Adenosine 2'-phosphate	4.06778	4.03226	4.06552	4.18209	4.19097	4.0297
Adenosine 3'-phosphate	4.07063	4.0585	4.02098	4.51496	4.47705	4.32643
Adenosine 5' Monophosphate	3.93303	3.8601	3.99587	4.29899	4.41096	4.39353
Adenylyl(3'-5')cytidine	3.63296	3.67824	3.66038	3.8036	3.82718	3.73605
allo-Threonine	4.52723	4.54045	4.55909	3.18312	3.88445	4.13187
Allysine	4.16292	4.16131	4.15994	4.19205	4.2075	4.25942
alpha, alpha-Trehalose	2.7228	2.7228	3.41703	3.6946	3.604	3.70058
Amicoumacin A	3.90407	3.91265	3.88691	0.848257	3.47775	3.40573
Apicidin F	5.08421	5.04669	5.02671	5.39939	5.38615	5.23274
Apratoxin A sulfoxide	4.28932	4.32797	4.37833	4.49114	4.48453	4.49553
Apratoxin H	4.89733	4.91705	4.94276	5.00008	5.02813	5.00589
Aspartame	4.92343	4.9112	4.92933	2.92988	3.65056	3.64427
Aspartylglycosamine	4.09314	4.1089	4.14452	3.39637	3.39872	3.4118
Aspercryptin A2	4.0038	4.04001	4.09975	4.1771	4.16583	4.04599
Aspergillic acid	4.60963	4.52147	4.60201	4.30565	4.21979	4.284
Asperic acid	3.7344	3.65801	3.61289	3.6623	3.66636	3.68133
Aspernigrin A	3.93232	4.03735	4.03634	3.99603	3.91029	4.06878
Aureusamine A	5.36152	5.38877	5.37748	5.42981	5.36556	5.40312
Autoinducer III	3.60895	3.61847	3.52186	3.81451	3.79038	3.79701
Berkelic acid	3.97248	3.96468	3.9289	3.23687	3.23922	3.2523
beta-Glycerophosphate	4.29809	4.27235	4.03118	3.33914	3.34149	3.35457
Beta-Guanidinopropionic acid	5.15702	5.08454	5.1266	5.21797	5.24281	5.19382
Betaine	6.12939	6.09725	6.0939	6.13359	6.15689	6.24723
B-Py-C10-HPE	3.77173	3.81571	3.73924	3.8611	3.9047	3.83221
Brevianamide F	4.12441	4.10459	4.1163	4.10439	4.00316	4.07787
Brevianamide O	3.46135	2.64147	3.35244	1.94471	1.94706	3.45028
Brevicompanine E	4.86946	4.86107	4.92896	2.97143	3.67275	2.98686
Butyrylcarnitine	3.80922	3.8526	3.94147	3.92751	3.8739	3.92321
Caffeine	4.70036	4.41885	4.63274	4.5637	4.57651	4.70582
Campyrone C	2.12711	3.32139	3.16758	3.38041	3.22986	3.17387
Carnosine	4.54586	4.55674	4.56615	3.84909	3.85145	3.86452
CDP-DG(12:0/15:0)	4.11764	4.11301	4.18492	3.34029	3.34265	4.05469
CDP-DG(12:0/18:0)	3.12905	2.3518	3.04603	2.35399	2.35635	3.39439
Cellotriose	3.60379	3.58715	3.5489	3.74042	3.75367	3.73438
Cereusitin A	3.77129	3.78111	3.74808	3.40635	2.70973	3.48612
CHEBI:69439	5.20705	5.18356	5.21641	5.21768	5.12803	5.22248
Choline	6.15317	6.22113	6.16948	6.35062	6.32044	6.49265
Cholylaspartic acid	3.99277	4.00604	4.01868	4.22761	4.1939	3.80203
Chrysopiperazine A	4.33037	4.33752	4.33585	3.6336	3.63596	3.64903
Cinnamic Acid	5.62294	5.59328	5.62407	5.64016	5.6623	5.61979
cis-4-Hydroxycyclohexylacetic acid	3.09237	3.2971	3.27879	2.3956	2.39795	2.41103
Citric Acid	4.6272	4.57041	4.64924	4.50561	4.29628	4.37077
Citrulline	3.96881	4.08615	3.99687	4.10243	4.12374	4.03156
Cortisol-21-acetate	3.0136	3.71257	3.00886	3.89334	3.88152	3.78233
Cotinine	4.17998	4.14662	4.2214	4.17806	4.1939	4.17998
Cotteslosin A	5.56166	5.58454	5.52321	5.45257	5.42481	5.52363
Creatinine	5.67889	5.64984	5.7096	5.43873	5.48652	5.43647
Cryptomaldamide	3.61773	3.55883	3.64343	3.46743	3.43414	3.44819
Cyclic GMP	4.21064	4.34134	4.31084	4.40604	4.43114	4.27046
Cyclic pyranopterin monophosphate	3.41497	3.52284	3.37566	3.44718	3.50383	3.46136
Cyclotryprostatin C	3.56667	3.49845	3.54304	2.80168	2.80403	2.81711
Cysteic acid	3.20656	3.23477	3.05179	3.48335	3.37079	3.66177
Cytidine	4.39862	4.39366	4.36783	4.48026	4.50208	4.61277
Cytidine 3'-monophosphate	3.99454	4.03711	3.81144	4.0317	3.94725	4.17557
Cytidine-2',3'-Cyclic Phosphate	3.84149	3.90666	3.96108	3.97315	3.90344	4.11651
Cytidine-5' Monophosphate	3.3543	3.30471	3.39649	3.45872	3.46725	3.43193
Cytosine	4.36365	4.33304	4.30611	4.35301	4.32609	4.28159
D-(+)-Malate	4.05484	4.0746	4.17556	4.02844	3.93059	4.06862
D-2-aminopentanoic acid	5.17434	5.18685	5.20953	5.30924	5.32369	5.36981
D-Alanine	4.75357	4.66579	4.77708	3.96901	3.97137	3.98444
dapdiamide A	4.17632	4.15597	4.20236	3.4592	3.46156	3.47463
Dapdiamide B	4.11634	4.11444	4.14654	4.20436	4.21264	4.14421
Dapdiamide D	3.67541	3.76148	2.50768	3.21359	3.57217	2.53004
Dapdiamide E	3.88258	3.89867	3.67123	3.91649	3.85083	3.89471
D-Asparagine	5.00922	4.98902	5.11017	4.29225	4.2946	4.30767
D-Biotin D-sulfoxide	4.51803	4.60256	4.64634	4.56194	4.6058	4.59976
D-Desthiobin	4.50035	4.40362	4.4252	3.70684	3.7092	3.72227
deaminohydroxyblasticidin S	3.82581	3.81157	3.72991	3.76028	3.79904	3.64119
Deoxynortryptoquivaline	3.63649	3.69888	3.65242	2.93972	2.94207	2.95514
Desferrioxamine G	2.26007	3.69897	3.38761	1.56333	1.56569	3.71634
Dethiobiotin	3.27138	3.42878	3.40112	3.64059	3.59928	3.64785
Dextrin	4.29951	4.23815	4.18797	4.29991	4.30945	4.2088
Dextromethorphan	5.17767	5.21582	5.25543	5.206	5.22535	5.2338
D-Glucosamine	3.60853	3.61353	3.5708	3.63698	3.69002	3.59546
D-Glucose	3.97341	4.08941	4.00365	4.14227	3.90943	3.78796
D-Glutamine	4.39116	4.39356	4.32548	3.63344	3.63579	3.64887
D-Glycero-D-manno-heptose 7-phosphate	2.44154	2.44154	2.4368	3.1427	3.18896	3.29661
Diaminopimelic acid	3.85083	3.85345	3.82745	3.13542	3.13777	3.15085
dibutanoylglycerol	4.58212	4.56177	4.5359	4.33832	4.24174	4.38784
Dihydroneopterin triphosphate	3.68061	3.55291	3.62559	2.85614	2.85849	2.87157
Dihydrothymine	4.07052	4.07584	4.10332	4.17357	4.23344	4.23189
Diprotin A	5.85785	5.84892	5.84686	4.50714	3.77831	4.49035
DIPROTIN B	5.14013	5.2302	5.2394	4.44336	4.44571	4.45878
D-Lysine	3.52257	3.57623	3.52687	2.8258	2.82816	2.84123
D-lysopine	4.40281	4.35216	4.38178	3.65539	3.65774	3.67082
D-methionine	3.58816	3.45408	3.50675	2.75731	2.75966	2.77274
D-octopine	3.10415	3.15957	3.11912	3.34992	3.34835	3.40502
Dodecanedioic acid	3.0013	3.07041	3.11021	2.95885	3.13777	2.96408
Dodecylbenzenesulfonic acid	3.16732	2.84695	2.0759	2.08283	3.05416	2.79722
D-phenylalanine	3.87355	3.83232	3.88181	4.31153	4.26707	4.30429
D-Psicose	4.58116	4.78423	4.72083	4.74144	3.88675	3.89982
D-Tryptophan	4.39259	4.47217	4.45787	3.69582	3.69817	3.71125
D-Xylulose 5-Phosphate	2.60206	2.60206	2.59733	3.54265	3.30558	3.60399
Ectoine	3.70432	3.5799	3.67251	3.77327	3.77	4.02225
Enterostatin human	4.01191	4.13814	4.11925	3.96528	4.05237	4.01484
epsilon-(gamma-Glutamyl)lysine	4.11611	4.2112	4.1304	3.41934	3.42169	3.43477
Ethyl 4-cyano-3,5-dimethyl-1H-pyrrole-2-carboxylate	3.35238	3.23805	3.20397	3.29732	3.37857	3.55645
ethyl homononactyl homononactate	4.2668	4.26482	4.29083	3.56805	3.5704	3.58347
Etiracetam	3.90135	3.92371	3.90998	4.25546	4.26453	4.2491
FK-409	3.8635	3.84615	3.80791	3.11587	3.11823	3.1313
Fumisoquin A	3.57089	3.61479	3.39701	3.1449	2.98455	1.46484
Fumonisin b6	2.65263	3.45894	3.44149	3.49061	3.53283	3.36923
Galactinol	4.60098	4.54028	4.61845	4.19214	4.2319	4.17034
gamma-amino-gamma-cyanobutanoic acid	4.98478	4.87938	5.00041	4.96412	4.96817	4.97001
gamma-Glutamyl-beta-aminopropiononitrile	4.53484	4.54376	4.55998	4.52876	4.6061	4.59089
gamma-Glutamyl-gamma-butyraldehyde	3.76155	3.70791	3.7188	3.01114	3.01349	3.02657
gamma-L-glutamyltyramine	4.78643	4.54694	4.65128	3.85016	3.85252	3.86559
gamma-Linolenic acid	2.77305	2.77305	2.76832	3.47422	4.05744	3.58194
Gassericin B2	4.51812	4.6161	4.58047	4.58024	4.62147	4.62223
Ginkgolide A	3.07445	3.15896	3.22826	2.97809	3.01991	2.29455
Gluconic acid	2.66162	3.36059	2.65689	3.56006	3.55245	3.48892
Glucose 1-phosphate	2.70243	2.72099	1.99873	2.79738	2.77907	2.81351
Glulisine A	3.61155	4.68597	4.66205	4.70281	4.31508	4.82115
Glutamine	3.62747	3.55509	3.59186	3.75224	3.76111	3.7856
Glutaminylleucine	4.62967	4.5877	4.59852	3.89093	3.89328	3.90636
Glutarylcarnitine	4.81285	4.78407	4.80032	4.84855	4.8297	4.85039
Glycerol 3-phosphate	3.57334	3.55703	3.4357	2.74366	2.74602	2.75909
Guanine	3.74539	3.62086	3.43031	3.4549	3.58639	3.10929
Guanosine	4.34357	4.39954	4.43749	4.36271	4.36647	4.40955
Guanosine-5'-monophosphate	2.66745	2.79449	2.33966	2.98717	3.07348	3.27794
Hippuric acid	3.46702	3.54469	3.52482	3.50924	3.49112	3.53863
Homocitrulline	3.53225	3.50678	3.57608	3.68425	3.67461	3.59073
Hydantoin-5-propionic acid	3.89686	3.83206	3.86555	3.90169	3.90666	4.00699
Hydroxy-fumonisin C1	2.03503	2.03503	2.72926	3.16685	2.03959	3.22175
Hydroxyphenyllactate	2.80754	2.10857	2.98914	3.55717	3.57985	3.60511
Hypoxanthine	3.9728	3.89454	3.85338	4.54101	4.56278	4.57224
Imazapyr	4.2923	4.26891	4.20703	4.29869	4.21321	4.26805
Iminimycin B	3.80577	3.64621	3.76656	3.11178	2.41516	2.42824
Imizoquin C	4.01637	3.95646	3.98671	4.00102	4.01485	4.03244
Indole-3-carboxaldehyde	4.96623	5.07249	4.92342	4.90368	5.04999	4.97877
Indoleacetaldehyde	4.19723	4.08583	4.01196	2.58221	3.28353	2.59764
Indoleacrylic acid	5.81618	5.80432	5.74188	5.04984	5.05219	5.06527
Indoline	5.78782	5.75847	5.79007	5.83812	5.82199	6.12635
Inositol	4.52604	4.41256	4.37627	4.34171	4.2893	4.3965
Isoleucyl-Glycine	4.24608	4.38918	4.543	3.54931	3.55166	3.56474
Isoleucyl-Phenylalanine	4.14217	4.12008	4.16646	3.42331	3.42566	3.43874
Isomaltose	3.18921	3.26482	3.32385	3.32442	3.41228	3.41626
Isomaltotriose	3.44654	3.57438	3.59798	4.14271	4.25019	4.25865
Isovalerylglycine	3.26435	3.11494	3.1611	4.15616	4.08326	4.14265
kojibiose	3.71273	3.7155	3.72637	4.05223	4.14197	3.93308
Kojistatin A	4.10806	4.06217	4.12733	3.36539	3.36775	3.38083
L(-)-Nicotine pestanal	4.02633	3.83129	3.92906	3.96081	4.02329	4.05605
L,L-Cyclo(leucylprolyl)	5.44784	5.47923	5.48879	5.43191	5.3881	5.35069
L-4-hydroxyglutamic semialdehyde	3.72214	3.69992	3.71567	3.00315	3.00551	3.01858
L-Alanine	4.634	4.4909	4.53134	4.64145	4.66323	4.61519
L-Alanine-D-glutamate-meso-2,6-diaminoheptanedioate-D-alanine	4.14863	4.21979	4.21056	3.45186	3.45422	3.46729
L-alpha-phenylglycine	4.60829	4.60676	4.61881	4.55502	4.52497	4.74383
L-Arginine	6.21131	6.19675	6.19602	6.24745	6.27582	6.25059
L-Asparagine	4.12911	4.16265	4.12627	2.39454	3.09587	2.40997
L-Aspartic acid	4.22248	4.11002	4.22235	3.41324	3.4156	3.42867
L-Cysteine	3.9466	4.28062	3.92212	2.52334	1.82673	3.59638
L-Cystine	4.17371	4.12659	4.29473	3.89712	3.94287	3.8668
Lenticin	4.75737	4.74095	4.76131	4.04417	4.04653	4.0596
L-Glutamic acid	5.44519	5.46755	5.46936	4.64055	4.62432	4.41944
L-Histidine	5.29446	5.35128	5.35714	4.15887	4.16237	4.1163
L-Isoleucine	5.00469	5.04372	5.07241	5.10587	5.13809	5.17082
L-Leucine	5.78778	5.78664	5.845	5.84509	5.8387	5.83966
L-Lysine	5.79962	5.79873	5.76761	4.89589	4.96868	4.53856
L-Methionine	5.61888	5.61727	5.57311	4.88107	4.88343	4.8965
L-Methionine-(S)-S-oxide	4.37596	4.34124	4.43532	3.60502	3.3448	3.67935
L-methionyl-L-alanine	4.4777	4.54553	4.45256	2.80973	2.11312	2.1262
L-Mimosine	4.09985	3.95919	4.04919	4.07009	4.07816	3.88645
L-Norleucine	5.18406	5.15323	5.25765	5.46428	5.50387	5.55207
L-Ornithine Monohydrochloride	4.10992	4.05774	4.14816	4.32126	4.27212	4.25735
LPG 16:1	2.76163	2.76163	2.75689	3.80838	3.46515	3.77113
L-Phenylalanine	6.52543	6.53772	6.53582	6.58174	6.54553	6.52027
L-Pipecolic Acid	5.93227	5.94539	5.96245	4.19069	4.89201	4.20612
L-Proline	4.37972	4.39356	4.4514	4.03827	4.12381	3.91277
L-Prolinylglycine	4.03727	3.88479	3.988	3.03077	3.27894	2.81281
L-Prolyl-tRNA(Pro)	3.78958	3.75328	3.81566	3.0565	3.05886	3.07193
LR (Tryptic Peptide)	5.26752	5.35919	5.34302	5.43433	5.51269	5.4398
L-Sorbose	3.71231	3.71012	3.73166	2.74712	3.47862	3.46152
L-Theanine	3.64217	3.656	3.7944	2.94539	2.94775	2.96082
L-Threonine	3.98722	4.10462	4.1915	3.29045	3.2928	3.30588
L-Tryptophan	5.11224	5.151	5.1576	4.41546	4.41782	4.43089
L-tyrosinal	4.30698	4.25912	4.29162	4.37852	4.40379	4.41461
L-Tyrosine	4.23239	4.16053	4.22676	3.46376	3.46611	3.47919
Lugdunin	4.48602	4.52325	4.53418	4.54431	4.55343	4.40397
L-Valine	3.28012	3.2465	3.23205	3.51019	3.40853	3.54642
LysoPC(0:0/14:1(11Z))	3.80044	3.7512	3.85983	3.20605	3.69448	3.65019
LysoPC(0:0/16:1(11Z))	3.89735	3.8103	3.94786	3.83015	3.11588	3.12896
Lyso-PE(10:0/0:0)	2.56656	2.56656	2.56182	3.4865	3.27008	3.65391
Lyso-PE(16:1(11Z)/0:0)	2.60745	2.60745	2.60272	3.41784	3.31098	3.77782
Malformin B4	5.13485	5.1367	5.15734	4.43808	4.44043	4.45351
Maltotetraose	4.20944	4.13754	4.17734	4.31389	4.31205	4.36739
Maltulose	3.40483	3.41531	3.2252	3.45044	3.44056	3.46401
MAM2201 N-(4-hydroxypentyl) metabolite	3.86291	3.76462	3.8437	3.06785	3.07021	3.08328
Mannotetraose	4.20523	4.14731	4.03796	4.30664	4.27637	4.30471
Mesaconic acid	4.33668	4.26907	4.35997	4.16795	3.97805	4.03055
Methionine sulfoxide	4.79559	4.77274	4.82665	3.66486	3.84903	3.829
Methyl (Z)-4-{[(Z)-1-(hydroxymethyl)-2-phenyl-1-ethenyl] amino}-4-oxo-2-butenoate	2.32015	2.32015	2.31541	3.03239	2.3247	3.03674
Methyl-4-aminobutyrate	3.95516	3.81064	3.10693	4.26541	4.26617	4.18043
Met-Phe	3.65495	3.52205	3.5617	2.82528	2.82763	2.84071
MG(15:1(11Z/0:0)/0:0/0:0)	3.1486	3.10346	2.3798	3.0857	3.22649	3.25992
N(2)-succinyl-L-citrulline	4.53672	4.48976	4.45637	4.43547	4.37425	4.48062
N-(2,4-dimethoxyphenyl)-2-(5-ethyl-3-methyl-1,2-oxazol-4-yl)pyrrolidine-1-carboxamide	2.60853	1.90956	3.09873	3.75355	3.51308	3.91017
N-(2-hydroxy-3-methoxy-2-methylpropyl)pyridine-2-carboxamide	3.25672	3.39568	3.35529	2.55994	2.5623	2.57538
N-(4-hydroxyphenethyl)-2-(1H-indol-3-yl)acetamide	3.81471	3.80229	3.84413	2.9372	3.63853	3.80039
N-(4-Methylpentanoyl)phenylalanine	4.01682	4.02032	4.01484	3.32005	3.32241	3.33548
N(6)-[(indole-3-yl)acetyl]-L-lysine	4.63214	4.64206	4.6154	3.69096	4.4065	4.40536
N(6)-acetyl-N(6)-hydroxy-L-lysine	4.69212	4.70188	4.94832	4.37439	3.54002	4.25207
N(6)-hydroxy-L-lysine	3.94255	4.09496	4.07289	4.28461	4.19932	4.14941
N-(7-azaspiro[3.5]nonan-3-yl)-2-methoxyacetamide	4.12753	4.14411	4.16787	3.90875	3.95555	3.7353
N-(furan-2-ylmethyl)morpholine-4-carboxamide	3.51162	3.45316	3.44505	2.24375	3.00455	2.95814
N-(gamma-L-glutamyl)-L-alaninol zwitterion	3.1807	3.09272	3.05445	3.27866	3.23907	3.11245
N,N'-Dicyclohexylurea	3.88064	3.9351	3.97051	3.91213	3.86692	3.69523
N,N-dimethyl-1,4-phenylenediamine	4.55903	4.53102	4.59209	4.52941	4.56611	4.4322
N,N-Dimethylglycine Ethyl Ester	3.92891	3.84621	3.91711	3.14944	3.15179	3.16487
N-.alpha.-(Tert-Butoxycarbonyl)-L-proline	2.83442	3.19921	3.14232	2.42708	1.73048	1.74355
N.alpha.-Benzoyl-L-arginine methyl ester	3.65398	2.55558	2.55084	2.55777	3.2591	3.67953
N.epsilon.-Dimethyl-L-lysine	3.23233	3.93131	3.96018	4.04885	4.03137	4.00627
N.epsilon.-Methyl-L-lysine	3.41597	3.48373	3.48466	3.41044	3.42186	3.36981
N-[(1-benzylpiperidin-4-yl)methyl]-N'-(2,4-difluorophenyl)oxamide	3.39985	3.41979	3.53434	1.97625	1.97861	2.69065
N-[(2R,3S,4R)-2,3,4,5-Tetrahydroxypentanol]-4R-hydroxysphinganine	4.92366	4.89847	4.87366	4.89498	4.87944	4.19355
N-[2-(Dimethylamino)ethyl]-1-naphthamide	3.16997	3.09237	3.21459	3.14926	3.25228	2.98047
N-[3-(1H-Imidazol-1-yl)propyl]-3-(trifluoromethyl)benzamide	3.37548	3.32387	3.42096	3.36298	3.33476	2.64253
N-[5-(2,5-Dioxopyrrolidin-1-yl)pentyl]-N-hydroxyacetamide	5.10405	5.08092	5.07666	3.88324	4.0099	4.0529
N1,N2-Diisopropylethanediamide	3.81184	2.55823	3.84671	2.56043	3.26175	2.57586
N2,N5-Diacetylornithine	3.7336	3.6852	3.76479	3.90885	3.89536	3.94934
N2,N6-Diacetyllysine	3.5244	3.49748	3.53069	3.60912	3.58627	3.58922
N2-gamma-Glutamylglutamine	4.08304	3.98713	4.07154	3.1293	2.1438	2.85585
N6,N6,N6-Trimethyl-L-lysine	4.25498	4.17435	4.24115	4.38911	4.42108	4.41918
N6-Acetyl-LL-2,6-diaminoheptanedioate	4.08799	4.09902	4.1803	3.39122	3.39358	3.40665
N6-Acetyl-L-lysine	3.45667	3.48657	3.4596	3.7802	3.81847	3.80869
N6-Carboxyethyllysine	4.36773	4.38299	4.42278	4.58125	4.5275	4.66115
N6-Carboxymethyllysine	4.22227	4.26884	4.28445	3.41734	3.42401	3.39439
N6-Formyllysine	4.69343	4.62809	4.62833	3.01554	3.71686	3.03097
N-a-Acetyl-L-arginine	1.07222	1.07222	1.76613	4.56377	4.49579	4.62419
N-Acetyl-1-methylhistidine	4.17219	4.05123	4.23165	4.40967	4.42074	4.66061
N-acetyl-ÃŽÂ²-oxotryptamine	4.31873	4.18752	4.32493	4.32526	4.24322	4.34092
N-Acetyl-D-Glucosamine 6-Phosphate	3.37088	3.54195	3.48099	3.47874	3.40005	3.61903
N-Acetyl-D-glucosamine(anhydrous)N-Acetylmuramic acid	4.142	4.142	4.13727	4.9227	4.89542	4.8586
N-acetyl-D-tryptophan	3.33846	3.31302	3.22006	3.49607	3.41143	3.41278
N-Acetyl-D-valine	4.38787	4.34534	4.36357	4.48436	4.46066	4.49011
N-Acetyl-glutamine	4.67179	4.59808	4.7218	4.55365	4.51593	4.58343
N-Acetylleucine	4.20434	4.20222	4.15828	4.51122	4.50191	4.50714
N-Acetylleucylalanylserine	4.59607	4.56278	4.64609	3.86601	3.86836	3.88144
N-Acetyl-L-tyrosine	3.7854	3.85703	3.85151	3.99071	4.02731	4.0308
N-Acetylmethionine	3.62273	3.70944	3.70317	3.30388	3.338	3.42925
N-Acetylmuramate	3.0436	3.0436	3.03886	3.74477	3.84005	3.78344
N-Acetylphenylalanine	4.12991	4.08425	4.11876	4.46005	4.51837	4.49775
N-Acetyl-tyramine	3.97257	4.06487	4.12695	4.03	4.09836	3.74647
N-Acetylvaline	3.88519	3.9014	3.88311	4.35945	4.38953	4.40899
N-Acryloyl-DL-aspartic acid	2.52608	2.52608	2.52135	3.26251	3.2296	3.30655
N-alpha-Acetyl-L-citrulline	4.43489	4.44546	4.56101	3.73812	3.74047	3.75354
N-alpha-Acetyl-L-lysine	4.83909	4.86094	4.88871	2.31564	3.01697	2.33107
N-Alpha-acetyllysine	5.52154	5.62387	5.57995	4.82476	4.82712	4.84019
N-Carbamoylalanine	3.96038	4.00574	4.0367	2.98447	2.28785	2.30093
N-Carboxyethyl-g-aminobutyric acid	4.25246	4.33439	4.30248	4.37245	4.41111	4.36206
N-cyclopropyl-1-(furan-3-carbonyl)piperidine-3-carboxamide	4.19287	4.21654	4.24297	3.4961	3.49846	3.51153
N-delta-Acetylornithine	4.00843	4.10356	4.03237	4.60501	4.62151	4.61452
N-ethyl-3-methyl-1,2-oxazole-5-carboxamide	3.76215	3.79657	3.78885	3.06515	3.12215	2.79068
N-ethylmaleimide	3.54998	3.58444	3.53884	3.47772	3.5041	3.51262
N-Formyl-4-amino-5-aminomethyl-2-methylpyrimidine	3.91572	3.86338	3.88102	3.84268	3.80486	4.15955
N-Formyl-L-methionine	3.57887	3.59988	3.61717	3.77576	3.75491	3.78929
N-Formyl-L-tyrosine	3.73822	3.7091	3.73822	3.8191	3.79715	3.8608
N-Formyltryptophan	3.61066	3.63155	3.56988	3.66514	3.68252	3.72707
Niacinamide	4.7142	4.69885	4.70061	4.6462	4.66952	4.83485
Nicotinic acid	4.94802	4.86858	4.89764	4.78112	4.82872	4.73085
Nidulanin A	3.15776	2.73878	3.10009	3.42511	3.52726	3.63431
N-isopropyl-L-glutamine zwitterion	4.17926	4.15619	4.1619	0.822823	0.825166	1.53618
N-Methylaniline	4.15773	4.21301	4.25354	4.28047	4.2577	4.06801
N-Methyl-L-glutamate	2.79281	3.54728	3.50635	3.61136	3.56981	3.50941
N-Methylproline	5.112	5.02736	5.09872	5.00794	5.0279	5.08668
Norharmane	4.02816	3.90881	3.19683	3.90273	3.94317	3.95339
Norleucine	3.87978	3.82975	3.85314	3.96409	3.80341	3.95434
Nor-Mephedrone	2.31302	3.01199	3.09252	3.4549	3.28695	3.34723
Norvaline	4.18153	4.29188	4.24921	4.50176	4.55985	4.4899
N-palmitoylglycine	3.17949	3.17949	3.87373	4.49807	4.93097	4.64639
N-Propionylalanine	3.73496	3.07773	3.22877	3.09175	3.42451	3.07983
N-tetradecanoyl-D-homoserine lactone	2.5675	2.5675	2.56276	3.26866	3.82521	3.89292
N-tetradecanoyl-L-homoserine lactone	3.84444	3.84444	3.8397	4.54561	4.95397	4.74701
N-Valylphenylalanine	3.75005	3.74927	3.77443	3.0525	3.05485	3.06793
N?-Acetyl-L-arginine	4.46743	3.96656	4.13828	5.48893	5.55327	5.59115
O-Acetylcarnitine	3.52866	3.56797	3.45269	2.95644	2.94257	3.10149
Omarigliptin	3.43024	3.4014	3.42356	3.47363	3.45125	3.50618
Ophthalmic Acid	4.05096	4.02678	4.02436	4.14836	4.19221	4.20709
o-Tyrosine	4.9932	4.97563	5.01152	4.34286	4.47764	3.65932
Oxoproline	4.57735	4.61608	4.56809	3.87605	3.87841	3.89148
PA(12:0(3-OH)/19:0cycw7)	4.68168	4.64801	4.68222	4.57516	4.60005	4.61775
Palatinose	4.79713	4.76012	4.76584	4.80323	4.76556	4.83205
Pantothenic acid	4.73337	4.71783	4.71811	4.45879	4.46833	4.32298
p-Cresol sulfate	4.08881	4.04833	4.0735	4.00643	3.98451	4.02653
PE(16:1(9Z)/0:0)	2.58569	2.58569	2.58095	3.28685	2.59024	3.33923
PE(16:1(9Z)/19:0cycw8c)	3.54008	3.49721	3.49261	2.55389	3.46785	3.26829
Peniamidienone	3.83461	3.78739	3.73893	2.33139	3.03272	2.34682
Penicillatide B	3.98105	3.9689	4.08542	4.09865	4.20381	4.23719
Penicillenol B1	4.01077	4.03076	4.05856	2.59259	3.43414	3.30699
Penicisoquinoline	3.56062	3.53263	3.55637	3.53368	3.57824	3.55607
PG(14:0/14:0)	3.55303	3.56597	3.58933	3.73531	3.73152	3.76875
PG(16:1(9Z)/14:0(3-OH))	3.45894	3.4216	3.42888	3.51541	3.527	3.27531
PGlu-Glu-Pro-amide	4.06051	4.05546	4.08002	4.09845	4.11605	4.01901
PGP(14:1(9Z)/16:1(9Z))	3.61342	3.58883	3.5779	2.88586	2.88821	2.90129
Phenol	5.06211	5.15995	5.18741	5.10891	5.08414	5.14717
Phenylpyruvic acid	3.40586	3.45621	3.28463	2.59259	2.59495	2.60802
Phosphocholine	3.41263	4.1116	4.15269	4.29138	3.41718	3.43026
p-hydroxy- methylbenzene diazonium ion	3.17626	3.87523	3.17153	4.87773	3.18082	3.19389
Piperidine	5.18172	5.08837	5.16074	5.30441	5.3566	5.39155
Polifolioside	2.56039	3.32695	2.55565	3.31119	3.3099	3.27698
Poly-DL-(alanine)4	4.22608	4.35033	4.56128	4.16011	3.24235	3.95439
Poly-DL-(alanine)5	3.46464	3.53122	3.708	3.36862	2.94056	3.51841
Poly-DL-(alanine)6	4.29693	4.23953	4.29878	3.54275	3.54511	3.55818
Porphobilinogen	4.33137	4.33792	4.41062	4.62123	4.62147	4.64006
PS 40:07	3.63327	3.53504	3.56394	2.83827	2.84062	2.8537
PS(10:0(3-OH)/10:0)	3.38792	3.46613	3.53634	3.49579	3.44056	3.36768
PS(10:0/17:0cycw7c)	3.54419	3.4732	3.50728	3.5704	3.56374	3.5191
Pseudouridine 5'-phosphate	2.25042	3.40363	2.8055	4.37338	4.42568	4.38308
Pyridoxine	4.8195	4.82338	4.88513	4.8279	4.74881	4.82267
Pyroglutamate	4.70261	4.66002	4.69449	3.96325	3.9656	3.97868
Pyrraline	3.61794	3.68043	3.58921	3.92492	3.90448	4.0148
Pyrrolidine	4.3982	4.36988	4.4246	4.32491	4.32059	4.34361
Pyrroline hydroxycarboxylic acid	2.46776	3.20493	3.16199	2.46995	2.47231	2.48538
Raffinose	4.36871	4.3263	4.36834	4.44121	4.4175	4.53605
Regadenoson	3.25479	3.4312	3.42759	2.55802	2.56037	2.57345
Rel-(8R)-9-hydroxy-8-methoxy-18-epi-fumitremorgin C	4.50835	4.47499	4.50307	3.77821	3.78057	3.79365
Resorufin	6.05905	6.05381	5.94698	6.01272	6.00098	5.96012
Saccharopine	4.17266	4.11554	4.1592	4.18447	4.20745	4.08511
S-benzyl-L-cysteine	4.16732	4.06363	4.06312	4.2749	4.31605	4.59507
Sch 20562	4.89128	5.00277	4.96584	5.00297	4.9253	4.87415
Secobarbital	3.40501	3.55618	3.54793	3.68749	3.61829	3.47687
Serotonin	5.01437	4.95751	4.99214	5.00945	5.03241	4.97906
Serratiomycin	1.94449	2.76418	1.93975	2.64565	3.15192	1.96212
S-ethyl-L-cysteine	3.75527	3.91424	3.98507	3.05849	3.06085	3.07392
S-methyl-5'-thioinosine	2.92002	2.92002	2.91528	3.62119	3.62427	3.64642
Speradine B	3.55267	3.46553	3.43915	2.74712	2.74947	2.76255
Speradine C	3.15909	3.15909	3.15435	4.45268	4.34904	3.87568
sphinganine (d17:0)	3.86847	3.80618	4.09657	4.04791	4.09745	4.24418
Staphyloamide B	3.54444	3.45773	3.50568	3.61019	3.70672	3.63368
Stevastelin A	3.52257	3.58704	3.66365	3.76269	3.672	3.63766
Stevastelin D3	4.6008	4.56381	4.63302	4.59833	4.65735	4.66083
streptothricin F	3.97552	3.97873	3.91413	4.03122	4.05882	3.94791
Styrene	4.83466	4.90522	4.9416	5.00169	4.94168	5.01379
Suberate	3.23198	3.55558	3.30426	3.84212	3.88793	3.95015
Succinylcarnitine	3.7614	3.7602	3.78695	3.81324	3.81317	3.85886
Sucrose	4.25955	4.2168	4.19941	4.466	4.51626	4.61931
Syringolin D	4.29232	4.28912	4.43524	4.27274	4.32385	4.31981
Syringolin F	3.41697	3.17026	3.34899	2.37878	1.25512	1.96702
Syringolin G	4.58781	4.53148	4.63258	4.70166	4.503	4.64307
Terragine B	3.37894	3.23704	3.35033	3.48507	3.52765	3.64704
Terragine D	4.19061	4.26677	4.23776	4.29948	4.30452	4.27989
Tetrahydroindol 5	4.57106	4.63831	4.58113	4.69047	4.70833	4.69066
Thiosulfate	4.2159	4.3072	4.10515	4.58163	4.53978	4.6248
TMC-2B	5.589	5.54615	5.59766	5.51804	5.56473	5.56568
Trehalose	4.3918	4.06009	4.48678	4.73763	4.69768	4.60319
Trichoderide A	4.53774	4.54025	4.54882	4.60893	4.56484	4.60497
Trigonelline	3.94027	3.97202	3.60486	3.50298	3.91592	3.69093
Turanose	4.61059	4.60019	4.5538	4.76568	4.7732	4.67485
Uracil	3.59284	3.71383	3.6213	2.21598	2.21834	2.93038
Ureidoisobutyric acid	5.16341	5.0706	5.07709	2.8003	3.50162	2.81573
Uridine 5'-Monophosphate	4.17708	4.21312	3.52096	4.14094	4.08467	4.29222
Vicibactin-7101	4.47545	4.4447	4.43445	4.57599	4.53578	4.53388
V-PYRRO/NO	4.74436	4.70125	4.76238	4.74198	4.79889	4.75247
Vulnibactin 2	3.59118	3.65147	3.59504	3.60491	3.66466	3.67972
Xanthosine	3.89198	3.87291	3.9254	4.62215	4.65922	4.6805
