# Supplementary material for: Cross-domain metabolic interactions link Methanobrevibacter smithii to colorectal cancer microbial ecosystems
Source: Nat Commun. 2026 Feb 20;17:2979. doi: 10.1038/s41467-026-69711-7 (PMC13035836; doi:10.1038/s41467-026-69711-7)
Supplement: Supplementary file 15 — Supplementary Data 13 [file 41467_2026_69711_MOESM15_ESM.xlsx]

## Sheet: Sheet1
	01_Fuso	01_Fuso	01_Fuso	02_smithii	02_smithii	02_smithii	p_value	p_adj
(-)-penicamide A	3.5422	3.64493	3.70969	2.89087	3.18777	2.42563	0.0632726	0.0975901
(-)-Ternatin	4.45544	4.47638	4.39178	4.45402	4.42848	4.42607	0.8667	0.890878
(2,5-Dimethyl-1,3-thiazol-4-yl)acetic acid	3.7074	3.00843	3.83715	4.58328	4.63125	4.59564	0.0514423	0.0835283
(2-Amino-1-phenylethyl)dimethylamine	4.61717	4.50124	4.6056	4.26694	4.29461	4.30781	0.0103737	0.0261526
(2-Oxo-4-morpholinyl)acetic acid	2.87933	2.87933	2.87933	3.69319	3.75526	3.8069	0.00141659	0.00780902
(3aS,6aR)-5-[(2,4-dimethoxyphenyl)methyl]-2-methyl-3a,4,6,6a-tetrahydropyrrolo[3,4-c]pyrrole-1,3-dione	2.75282	3.7165	3.73038	3.57654	3.63997	3.56991	0.607273	0.646408
(3S)-N-cyclopropyl-4-[(4-methylphenyl)methyl]-5-oxomorpholine-3-carboxamide	4.01699	4.08604	4.12535	3.83596	3.8841	3.81326	0.00574574	0.0183481
(4E)-2,7-diaminooct-4-enedioic acid	2.03104	2.72998	2.94102	3.45415	3.47625	3.23936	0.0868008	0.121928
(5AR,10aR)-Octahydrodipyrrolo[1,2-a:1',2'-D]pyrazine-5,10-dione	4.62326	4.5366	4.64336	4.61076	4.60269	4.64133	0.661436	0.693277
(5aS)-5,5a-dihydrophenazine-1,6-dicarboxylic acid	3.74625	3.68097	3.69064	2.91285	2.91297	3.12331	0.00587615	0.0186403
(5S,S)-5-methyl-3-(4-methylhexyl)furan-2(5H)-one	3.95032	3.63316	3.57426	3.61293	3.81624	3.79161	0.884363	0.905149
(6R)-6-(l-erythro-1,2-dihydroxypropyl)-5,6,7,8-tetrahydro-4a-hydroxypterin	1.97039	2.66932	1.97039	4.33761	4.32004	4.24891	0.0112722	0.027681
(6S)-5,6,7,8-tetrahydropteroic acid	4.60181	4.44482	4.69695	4.99744	5.00933	4.9769	0.0285056	0.0533366
(9Z)-5,8,11-Trihydroxyoctadec-9-enoic acid	4.43829	4.44306	4.42122	4.09243	4.1264	4.04831	0.00234826	0.0100072
(S)-methyl-2-acetamido-4-(2-(methylamino)phenyl)-4-oxobutanoate	4.50051	4.57898	4.54726	4.50806	4.48003	4.46666	0.11155	0.147572
(Sulfanylsulfonyl)methane	4.62119	4.75115	4.65223	4.30171	4.33747	4.36106	0.00561496	0.0182663
?-Muricholic Acid	3.68332	3.69836	3.68556	3.09924	3.12135	3.10247	1.16435e-06	0.000302165
[1-(methylcarbamoyl)piperidin-4-yl] acetate	3.62304	3.65514	3.67293	3.83917	3.89817	3.8925	0.0009061	0.00632787
{[5-(Carboxymethoxy)-4-oxo-2-phenyl-4H-chromen-7-yl]oxy}acetic acid	3.12872	2.27876	3.16017	3.52024	3.52135	3.61075	0.136352	0.171431
1- (2-METHOXYPHENYL)PIERAZINE	3.57795	3.35005	2.53327	3.37305	3.47744	3.35036	0.519028	0.558478
1-(3-Aminopropyl)-2-pyrrolidone	4.33582	4.41142	4.31643	4.2886	4.28566	4.26614	0.116833	0.151735
1-(4-Fluorophenyl)-3-(5-phenyl-1,3,4-oxadiazol-2-yl)urea	4.38691	4.37456	4.35243	3.95242	4.0185	3.98542	0.000354394	0.00385546
1-(4-methylphenyl)-5-oxo-N-propan-2-ylpyrrolidine-3-carboxamide	3.90714	4.05107	4.03822	3.90214	3.82426	3.86187	0.0791322	0.113827
1,3-Dimethyl-8-(1-piperidinyl)-3,7-dihydro-1H-purine-2,6-dione	3.59572	3.48657	3.62511	3.35419	3.28929	3.4996	0.0750245	0.109898
1-[(5-Amino-5-carboxypentyl)amino]-1-deoxyfructose	2.81743	2.81743	3.5164	4.04298	4.12818	3.99682	0.0463877	0.0766197
14:0 Lyso PG	4.97357	4.39707	5.01017	3.81299	3.8351	3.81623	0.0391261	0.0679037
15-formamido-kalihinol F	3.55279	3.71054	3.70901	3.79947	3.84889	3.8353	0.073247	0.108961
1-Methyladenosine	3.95554	4.01085	4.09799	3.69502	3.79663	3.68089	0.00602185	0.0188527
1-Piperazineethanol, 4-dibenzo[b,f][1,4]thiazepin-11-yl-	2.84696	2.84696	2.84696	3.66082	3.72291	3.67851	0.000482555	0.00420785
1-Pyrrolidinecarboximidamide	1.86695	1.86695	1.86695	2.7652	2.70285	1.98504	0.132472	0.167798
1-Pyrroline	3.98994	4.06187	3.99154	3.96615	3.93895	4.02435	0.334323	0.376154
2-(3-Carboxy-3-aminopropyl)-L-histidine	3.09601	3.09601	3.09601	3.93817	3.93197	3.95343	5.69215e-05	0.00194753
2-(3-methoxyphenyl)-5-[(3-thiophen-2-yl-1,2,4-oxadiazol-5-yl)methyl]-1,3,4-oxadiazole	3.55546	3.47232	3.43965	3.94785	3.95509	3.98097	0.00303703	0.0115455
2-(4-Amino-1-piperidinyl)cyclopentanol	3.92988	3.45561	3.52466	4.0372	4.10083	4.09908	0.0932073	0.127561
2(alpha-D-Mannosyl)-D-glycerate	3.64875	3.83161	3.80659	3.48485	3.34919	3.51485	0.0155098	0.034236
2,2'-O-Cyclouridine	3.71975	3.6755	3.79567	3.91368	3.88051	3.95792	0.0156979	0.0344921
2,3,4,5-Tetrahydro-2-pyridinecarboxylic acid	4.25912	4.25998	4.2911	3.93365	3.98191	3.99162	0.000475602	0.00420785
2',3'-Cyclic CMP	2.98507	2.98507	2.98507	3.82152	3.82104	3.84826	0.000113231	0.00258274
2,4-diacetamido-2,4,6-trideoxy-alpha-D-mannopyranose	3.91514	3.92614	3.87448	3.77869	3.79021	3.819	0.00634972	0.0194728
2,4-dihydroxy-3-methyl-6-(2-oxopropyl)benzaldehyde	3.85558	3.85715	3.87233	3.2163	3.2615	3.29653	0.000908231	0.00632787
2,5-Dimethylpyrazine	4.51176	4.58641	4.53316	4.3675	4.41037	4.34724	0.004741	0.0166981
2-[(Cyclohexylcarbamoyl)amino]acetic acid	3.31391	3.31391	3.31391	4.12777	4.16333	4.1422	0.000154516	0.00271167
2-[(L-alanin-3-ylcarbamoyl)methyl]-3-(2-aminoethylcarbamoyl)-2-hydroxypropanoic acid	3.77415	3.9008	3.88936	4.4219	4.41123	4.44977	0.00288706	0.0112431
2-[3-(4-methylphenyl)-6-oxopyridazin-1-yl]propanoic acid	3.80209	3.98484	3.81198	3.79677	3.77758	3.80081	0.335319	0.376154
2-[4-(methoxymethyl)-2-morpholin-4-yl-6-oxopyrimidin-1-yl]-N-(4-propan-2-ylphenyl)acetamide	2.69355	2.69355	2.69355	3.55407	3.52952	3.53443	7.8601e-05	0.0022147
2-Acetamido-3-(4-hydroxy-3-methoxyphenyl)propanoic acid	3.7819	3.64197	3.8641	3.3925	3.3096	3.47358	0.0121885	0.0290463
2-Acetamindo-2-deoxy-beta-D-glycosylamine	3.73264	3.3831	3.30878	4.58646	4.60883	4.57669	0.0130834	0.0297013
2-acetyl-1-pyrroline	4.29488	4.19413	4.29319	4.08319	4.17462	4.18964	0.0767869	0.112008
2-Acetylthiazole	3.97364	3.92272	3.87858	3.83687	3.98611	3.97437	0.900508	0.915803
2-Acyl-sn-glycero-3-phosphoethanolamine (N-C14:0)	5.11872	4.17056	5.09418	3.58648	3.60858	3.58971	0.0614253	0.0960866
2-Aminomethylpyrimidine (hydrochloride)	4.10507	3.93671	3.99957	5.13035	5.15038	5.1339	0.00165446	0.00808659
2-cyclopentyl-1-[(3S,4S)-3-(hydroxymethyl)-4-[3-(methoxymethyl)-1,2,4-oxadiazol-5-yl]pyrrolidin-1-yl]ethanone	3.70697	3.60477	3.71122	3.75696	3.76794	3.78781	0.100765	0.13712
2-Dehydro-3-deoxy-L-rhamnonate	4.26508	4.3249	4.33502	4.25395	4.21741	4.1989	0.0394645	0.0682436
2'-Deoxyguanosine 5'-Monophosphate	3.96983	4.0774	4.18113	3.56545	3.65168	3.54561	0.00549526	0.0182663
2-Ethyl-2-hydroxybutyric acid	4.46491	4.52434	4.45077	3.70662	3.79938	3.72825	4.76195e-05	0.0017546
2-Hydroxydecanoate	3.61384	3.63246	3.65523	3.02976	3.05187	3.033	1.57713e-05	0.000772098
2-Hydroxyvalerate	4.02127	4.12398	4.06367	3.43719	3.4593	3.44043	0.00145496	0.00783064
2-Mercaptobenzothiazole	4.6311	3.24993	3.9489	5.44324	5.48594	5.46368	0.062228	0.0967767
2-methylpyridine	4.03391	3.96369	3.96572	4.1615	4.05884	4.13122	0.0307906	0.0556555
2'-O-Methylcytidine 5'-monophosphate	3.31112	2.61215	2.61215	3.44327	3.5854	3.47966	0.10144	0.137648
2-Phenylacetamide	4.56638	4.57899	4.52746	4.45389	4.43694	4.42262	0.00548608	0.0182663
2-Piperidinecarboxamide	4.50525	4.45962	4.44576	4.41167	4.48727	4.53586	0.854792	0.880528
2-Piperidinone	5.33554	5.26148	5.42108	5.27757	5.09895	5.19151	0.096822	0.13213
2-Pyrimidinemethanamine	3.80909	3.65196	3.74414	4.5867	4.60117	4.58903	0.00260327	0.0107559
2-Pyrrolidinone	4.21163	4.19036	4.2774	4.29014	4.32542	4.35363	0.0451755	0.0753417
3-(2-Hydroxyphenyl)propanoate	4.17857	4.19042	4.18293	3.43023	3.46822	3.43157	0.000108773	0.00258274
3-(indol-3-yl)pyruvic acid	4.33987	4.5544	4.29533	3.71125	3.73335	3.71448	0.0131767	0.0297718
3,4-dihydrocoumarin	5.15153	5.15487	5.13335	5.04327	5.11792	5.10683	0.123762	0.158508
3,6-Ditert-butyl-1,2-benzenediol	4.18096	4.19524	4.19532	4.20328	4.26114	4.25592	0.107181	0.143008
3-[(2-Methoxyethyl)amino]propanenitrile	3.44376	3.44376	3.44376	4.27494	4.27973	4.2716	8.04468e-06	0.000642233
3-[5-(2-Methylpropyl)-3,6-dioxopiperazin-2-yl]propanoic acid	3.60069	3.60069	3.60069	4.52494	4.43666	4.55678	0.00157094	0.00785583
3-Allyl-5-isobutylimidazolidine-2,4-dione	3.92402	4.1858	4.0114	3.67968	3.79012	3.65707	0.0310085	0.0558386
3-Amino-2-piperidone	4.89268	5.03384	4.97161	4.92438	4.99093	5.02806	0.782798	0.811602
3-Aminoacrylate	3.67733	3.67733	3.67733	4.50829	4.54449	4.49443	0.000316706	0.00385546
3-Carbamoyl-2-phenylpropionaldehyde	4.40524	4.39473	4.43217	4.43759	4.45934	4.4012	0.348226	0.387908
3-Deazaadenosine	3.58861	3.56879	3.56502	2.32388	3.04495	2.32711	0.0520081	0.083597
3-hydroxybenzaldehyde	5.0025	4.87949	5.08129	4.69463	4.67851	4.66926	0.0329614	0.0589123
3-Hydroxymethylglutarate	3.03447	3.03447	3.03447	3.84833	3.9623	3.90181	0.00142974	0.00780902
3-Hydroxysuberic acid	4.60401	4.7294	4.75615	4.53473	4.39947	4.60752	0.0807051	0.115396
3-Indoleacrylic acid	3.24294	3.24294	3.94191	4.71504	4.8306	4.74232	0.028972	0.0535654
3-Methyl-2-oxovaleric acid	3.48401	3.37457	3.56062	4.36624	4.22553	4.35312	0.000333636	0.00385546
3-Methylhexahydropyrrolo[1,2-a]pyrazine-1,4-dione	4.45361	4.40946	4.3975	4.35449	4.44452	4.41286	0.636702	0.671762
4-(gamma-L-glutamylamino)butanal	3.77481	3.72526	3.74515	3.6214	2.94453	3.69123	0.300605	0.34264
4-7-Cholecystokinin-7 (swine)	3.39759	3.32428	3.42684	3.78169	3.73294	3.76138	0.00202158	0.00949351
4-Acetamidobutanoate	4.66644	4.73532	4.7583	4.4134	4.4327	4.45296	0.00383909	0.0140376
4-cyanobenzyl alcohol	3.28366	3.28366	3.28366	4.09753	4.15761	4.20206	0.00121333	0.00754787
4-deoxypyridoxine	4.15564	4.11584	4.18622	3.69854	3.6757	3.72224	0.00013602	0.00271167
4E,8Z-Sphingadiene	2.63084	2.63084	2.63084	3.4447	3.89908	3.8036	0.0158679	0.0347064
4-Guanidinobutanoic Acid	4.50748	4.56791	4.5768	3.46316	3.48527	4.16536	0.0655995	0.0997529
4-Hydroxybenzaldehyde	4.00509	3.93029	4.07192	3.89014	3.21327	3.94029	0.303053	0.343987
4-Hydroxycinnamic acid	5.42258	5.46182	5.44368	5.24891	5.27682	5.29798	0.000951162	0.00632787
4-Imidazolidinepropanoic acid, 4-methyl-2,5-dioxo-, methyl ester	3.70053	3.6816	3.7185	3.09753	3.11963	3.10076	6.25564e-06	0.000642233
4-Methylcatechol 2-sulfate	3.61479	3.5904	3.48671	3.59619	3.55695	3.55635	0.898234	0.915434
4-O-dimethylallyl-L-tyrosine	3.64345	3.59671	3.62767	3.56637	3.64634	3.56883	0.402849	0.441938
4-Tert-Butyl-N-(6-imidazol-1-ylimidazo[1,2-a]pyridin-2-yl)benzamide	3.45743	3.49108	3.5164	2.87335	2.89546	2.87658	0.00016074	0.00271167
5-(hydroxymethyl)-2-methyl-4(1H)-pyrimidinone	4.22724	4.27946	4.24232	3.544	3.55926	3.5841	7.75162e-06	0.000642233
5,10-methylenetetrahydrosulfopterin	2.93278	2.93278	3.63175	4.52749	4.51549	4.5374	0.0280006	0.0527573
5'-Deoxyadenosine	4.42917	4.40429	4.45806	4.25263	4.22979	3.93197	0.102295	0.138416
5-Ethyl-2,4-dimethyloxazole	3.29513	2.07557	3.2615	4.23979	4.26553	4.19192	0.0771238	0.112008
5-Ethyl-2-methylthiazole	4.15397	3.14208	3.84105	4.33847	4.44531	4.45462	0.141958	0.177077
5-Hydroxy-2-methylpyridine	4.87679	4.85215	4.90282	3.90358	4.62466	4.6491	0.185483	0.223233
5-hydroxyectoine	4.77582	4.81792	4.79982	4.71821	4.73866	4.74692	0.0166258	0.0359302
5-Hydroxylysine	4.21609	4.19061	4.22107	3.95962	3.91703	3.99016	0.00236078	0.0100072
5-Isopropyl-5-methylhydantoin	3.00834	3.00834	3.00834	3.86471	3.84431	3.83505	0.000108836	0.00258274
5-L-Glutamyl-L-leucine	3.76585	3.76585	3.76585	4.61698	4.60684	4.58294	0.00014547	0.00271167
5-Methoxytryptophan	4.68624	4.6912	4.71476	4.50096	4.50279	4.5113	0.000720716	0.00547973
5-Methylcytidine	3.89076	3.82445	3.91682	3.76607	3.80249	3.81413	0.0745996	0.109611
5S-hydroxynorvaline-S-Ile	6.22303	6.16602	6.20426	6.25056	6.31266	6.12854	0.6124	0.65042
6,7-seco-Agroclavine	2.7303	3.59737	3.42927	3.6754	3.6466	3.60128	0.280269	0.32117
6-deoxy-6-sulfoglucono-1,5-lactone	3.65935	3.72354	3.65725	3.59216	3.4352	3.56544	0.0738824	0.109227
6-Hydroxychrysene	5.07715	5.0982	5.03033	4.06438	4.79818	4.76658	0.15857	0.19531
Acetamidopropanal	4.87499	4.97882	4.17602	4.99314	5.04155	5.115	0.275704	0.317457
Acisoga	4.66602	4.67063	4.66068	4.49207	4.66343	4.53458	0.184777	0.222943
Aculene B	4.04599	3.99957	3.96806	3.97041	4.03818	3.99463	0.914011	0.925605
Adenine	4.10274	4.19637	3.97202	3.56283	3.58509	3.65707	0.00837929	0.0225488
Adenosine	5.19345	5.22094	5.23671	5.16138	5.18289	5.15543	0.0360656	0.0632799
Adenosine 2',3'-cyclic phosphate	3.70398	3.72403	3.79028	3.96804	3.97136	3.97237	0.0123264	0.0291347
Adenosine 2'-phosphate	4.24366	4.215	4.25789	4.21065	4.24506	4.2149	0.410127	0.448518
Adenosine 3'-phosphate	4.43569	4.39757	4.50596	4.28548	4.2547	4.23437	0.0145795	0.0326336
Adenosine 5' Monophosphate	4.19673	4.25684	4.13069	4.13583	4.0724	4.05272	0.0795847	0.114135
Adenylyl(3'-5')cytidine	4.08066	4.10377	4.09878	3.70685	3.82506	3.72224	0.00953704	0.0245604
allo-Threonine	4.52724	4.64299	4.51351	4.6589	4.45866	4.49153	0.757123	0.788395
Allysine	4.14057	4.15069	4.14114	4.29992	4.25629	4.29854	0.00767155	0.0211519
alpha, alpha-Trehalose	3.66866	3.60358	3.61542	3.0195	3.04161	3.02273	0.000362204	0.00385546
Amicoumacin A	4.24778	4.2811	4.27469	3.99099	4.06169	4.07405	0.00642318	0.0194728
Apicidin F	5.15909	5.20886	5.2767	5.14872	5.14302	5.13958	0.171522	0.208526
Apratoxin A sulfoxide	4.47715	4.49524	4.38743	4.49941	4.36612	4.46808	0.8756	0.8981
Apratoxin H	4.96364	4.97997	4.97501	5.04987	5.05513	5.04292	0.000360505	0.00385546
Aspartame	3.70122	3.74593	3.51521	5.01103	5.06582	5.01354	0.00157445	0.00785583
Aspartylglycosamine	3.41303	3.41303	3.41303	4.24741	4.26407	4.23013	0.000137981	0.00271167
Aspercryptin A2	3.81737	3.82223	3.8504	4.0912	4.1557	4.1263	0.000671307	0.0054501
Aspergillic acid	4.6371	4.5443	4.54558	4.69032	4.70262	4.65132	0.055506	0.0880376
Asperic acid	3.5302	3.57519	3.63215	3.85145	3.84956	3.83002	0.00930589	0.0243431
Aspernigrin A	4.21725	4.21232	4.19212	4.09175	4.05308	4.05594	0.00153241	0.00785583
Aureusamine A	5.60893	5.58424	5.60066	5.47093	5.48242	5.51633	0.00568199	0.0182663
Autoinducer III	2.78746	3.62066	3.48643	3.8329	3.88231	3.87915	0.15902	0.19531
Berkelic acid	3.16696	3.16696	3.16696	4.01301	4.09984	3.98406	0.00161223	0.00796142
beta-Glycerophosphate	3.51627	2.8173	2.8173	4.45722	4.35509	4.49521	0.0241472	0.0475988
Beta-Guanidinopropionic acid	5.43951	5.4411	5.44013	5.29347	5.30752	5.24324	0.0147165	0.032787
Betaine	6.08994	6.08078	6.14586	6.21944	6.27084	6.25672	0.00606291	0.018858
B-Py-C10-HPE	4.00966	4.08016	4.0486	2.99088	3.71196	3.91366	0.211275	0.251118
Brevianamide F	4.19598	4.12143	4.18421	4.23273	3.84406	4.19712	0.605093	0.645522
Brevianamide O	4.11464	3.99686	4.02995	2.85981	3.58089	2.86304	0.0558932	0.0883592
Brevicompanine E	4.61357	4.79566	4.77664	4.96979	5.00004	5.04415	0.0291573	0.0535654
Butyrylcarnitine	3.9464	3.97077	3.89592	3.85848	3.91854	3.94192	0.399	0.439359
Caffeine	5.01044	4.87712	5.00429	4.66806	4.70514	4.75867	0.0123789	0.0291347
Campyrone C	3.59395	3.32181	3.53084	3.03029	2.75505	3.128	0.0244483	0.0478175
Carnosine	4.15421	3.79183	3.54158	4.62953	4.60591	4.57327	0.0479106	0.0783248
CDP-DG(12:0/15:0)	4.06175	4.05565	4.01733	4.21695	4.30617	4.30401	0.0067756	0.0196822
CDP-DG(12:0/18:0)	3.17231	3.23096	3.16732	3.54866	2.60535	3.48827	0.944729	0.94869
Cellotriose	3.78161	3.77137	3.799	3.57759	3.73786	3.66467	0.111834	0.147572
Cereusitin A	3.72534	3.73046	3.75381	3.91334	3.8978	3.82816	0.0227267	0.0459088
CHEBI:69439	5.24432	5.22615	5.20353	5.27878	5.35275	5.31788	0.0307758	0.0556555
Choline	6.3293	6.30673	6.37763	6.30396	6.24729	6.25264	0.0659417	0.099956
Cholylaspartic acid	4.49617	4.51037	4.47806	4.20025	4.21218	4.19316	6.15739e-05	0.0019522
Chrysopiperazine A	4.27133	4.27992	4.26541	4.4394	4.4643	4.40836	0.00653248	0.0196796
Cinnamic Acid	5.71024	5.69911	5.66247	5.7548	5.76209	5.76527	0.0349389	0.0615283
cis-4-Hydroxycyclohexylacetic acid	2.50948	2.50948	2.50948	3.39433	3.48647	3.32657	0.00268197	0.0107559
Citric Acid	4.20426	3.98227	4.06573	4.638	4.82054	4.55925	0.00473292	0.0166981
Citrulline	4.21245	4.26668	4.20162	4.10354	4.10206	4.12313	0.0195196	0.0406516
Cortisol-21-acetate	4.18999	4.08329	4.07317	3.17695	4.06463	3.87915	0.268651	0.311584
Cotinine	4.17892	4.23777	4.17915	4.26813	4.27744	4.11891	0.709515	0.742048
Cotteslosin A	5.78977	5.74483	5.77045	5.5746	5.5732	5.61578	0.00071449	0.00547973
Creatinine	5.69902	5.70797	5.6567	5.82067	5.86911	5.90777	0.0066997	0.0196822
Cryptomaldamide	3.51322	3.56585	3.42781	3.72651	3.78183	3.7003	0.0125793	0.0292499
Cyclic GMP	4.0214	4.00082	4.01641	4.3408	4.37971	4.38238	0.000243906	0.00333803
Cyclic pyranopterin monophosphate	3.06333	2.36437	2.36437	3.51612	3.51829	3.57962	0.0551612	0.0877814
Cyclotryprostatin C	2.46776	2.46776	3.16673	3.83381	3.81615	3.87726	0.0384983	0.067057
Cysteic acid	3.69697	3.78397	3.80312	3.25034	2.57348	3.27498	0.0839683	0.118996
Cytidine	4.67602	4.72842	4.71985	4.46374	4.4564	4.425	0.000345018	0.00385546
Cytidine 3'-monophosphate	3.97598	4.06077	4.15652	4.10018	4.02089	4.05277	0.917323	0.92633
Cytidine-2',3'-Cyclic Phosphate	3.71054	3.64068	3.74249	3.95987	3.93868	3.96242	0.0100194	0.0255282
Cytidine-5' Monophosphate	3.50853	3.49066	3.41078	3.45731	3.45735	3.50853	0.906133	0.919572
Cytosine	4.81421	4.80512	4.83387	4.44557	4.52047	4.47906	0.00148854	0.00785583
D-(+)-Malate	4.42706	4.37343	4.45216	4.03413	4.31161	4.34483	0.192518	0.229965
D-2-aminopentanoic acid	5.55543	5.60358	5.53483	5.33532	5.39786	5.31914	0.00269459	0.0107559
D-3-Cyclohexylalanine	3.66885	3.57507	3.7068	2.99099	3.0131	2.99423	0.00284997	0.0111896
D-Alanine	3.90764	3.90764	3.90764	4.81313	4.83395	4.72473	0.00143464	0.00780902
dapdiamide A	3.82439	3.87052	3.949	4.2459	4.32092	4.27603	0.00175906	0.008511
Dapdiamide B	4.3307	4.34846	4.36749	4.24015	4.2549	4.2337	0.00244322	0.0102658
Dapdiamide D	3.64807	3.57194	2.87297	3.9695	3.94264	4.04611	0.125725	0.160593
Dapdiamide E	4.06281	4.15406	4.11207	3.98891	4.00787	3.95121	0.0212911	0.0437701
D-Asparagine	4.25943	4.25943	4.25943	5.10296	5.0954	5.19149	0.00125339	0.00769712
D-Biotin D-sulfoxide	4.62309	4.52171	4.55079	4.78406	4.72089	4.74279	0.0106606	0.0267352
D-Desthiobin	4.12749	3.97497	4.26823	4.57723	4.61624	4.58483	0.0290242	0.0535654
deaminohydroxyblasticidin S	3.91057	3.94586	3.93641	3.92425	3.94168	3.92519	0.964609	0.966627
Deoxynortryptoquivaline	2.93379	2.93379	2.93379	3.77623	3.76976	3.77008	6.30948e-06	0.000642233
Desferrioxamine G	3.1529	3.11827	3.01703	3.15232	2.45507	3.53891	0.895572	0.914668
Dethiobiotin	2.54999	2.54999	3.5164	3.36385	3.46761	3.50994	0.214502	0.254323
Dextrin	4.40616	4.42094	4.44414	4.36655	4.40859	4.35066	0.0887955	0.122928
Dextromethorphan	5.23271	5.30493	5.22217	5.27626	5.25731	5.34669	0.346192	0.386541
D-Glucosamine	3.79351	3.83117	3.75549	3.67348	3.75755	3.76765	0.183758	0.222273
D-Glucose	4.2078	4.09653	4.19296	4.24323	4.22439	4.20313	0.233993	0.276065
D-Glutamine	4.64533	4.70357	4.68242	4.53092	4.48382	4.51196	0.00183303	0.00878023
D-Glycero-D-manno-heptose 7-phosphate	1.92947	2.77525	2.62839	2.04434	2.06644	2.04757	0.272165	0.314896
Diaminopimelic acid	3.12352	3.12352	3.12352	3.93739	3.9811	3.96384	0.00023046	0.00331321
dibutanoylglycerol	4.89247	4.8427	4.8923	4.63981	4.67675	4.71947	0.00318575	0.0119217
Dihydroneopterin triphosphate	1.96665	2.66558	1.96665	3.77585	3.78507	3.79161	0.0209073	0.0431664
Dihydrothymine	4.28914	4.32083	4.27683	4.19678	4.20176	4.22912	0.00762385	0.0211519
Diprotin A	4.67934	3.98037	4.71566	6.01506	5.98376	6.02592	0.0227591	0.0459088
DIPROTIN B	3.64006	4.33903	4.65401	5.33788	5.32788	5.36161	0.0633623	0.0975901
D-lysopine	3.05038	2.98677	3.3813	4.50517	4.54345	4.55456	0.00693347	0.019887
D-methionine	3.41979	3.45621	3.50623	3.68286	3.7246	3.66909	0.00265168	0.0107559
D-octopine	3.60032	3.51188	3.59846	3.35042	3.30343	3.39961	0.00558547	0.0182663
Dodecanedioic acid	3.42504	3.37181	3.16879	3.18567	3.18505	2.88971	0.138612	0.173809
Dodecylbenzenesulfonic acid	3.47625	3.5649	3.59495	2.55769	3.27876	2.56092	0.086538	0.121917
D-phenylalanine	4.08728	3.13931	4.11167	3.9533	3.99463	3.95641	0.615395	0.650715
D-Psicose	3.87668	3.87668	3.87668	4.95949	4.71265	4.96496	0.00682069	0.0196822
D-Tryptophan	3.03862	3.03862	3.73759	4.54881	4.56227	4.58223	0.0307905	0.0556555
D-Xylulose 5-Phosphate	4.26802	4.14737	4.31332	3.56329	3.5854	3.56652	0.00473628	0.0166981
Ectoine	3.63609	3.65099	3.71391	3.61417	3.73095	3.78651	0.497113	0.537511
Enterostatin human	4.19005	4.21882	4.15503	4.20225	4.24268	4.22196	0.203662	0.242672
epsilon-(gamma-Glutamyl)lysine	3.59561	2.89664	2.89664	4.22033	4.27845	4.17266	0.0404351	0.0694209
Ethyl 4-cyano-3,5-dimethyl-1H-pyrrole-2-carboxylate	3.59439	3.54913	3.56867	3.42046	3.44812	3.43848	0.00205172	0.00954151
ethyl homononactyl homononactate	3.54484	3.54484	3.54484	4.3587	4.39181	4.40972	0.000314908	0.00385546
Etiracetam	4.2158	4.262	4.18882	4.05331	4.00775	3.99693	0.00211883	0.00966588
FK-409	3.08543	3.08543	3.08543	3.89929	3.95489	3.94127	0.000390548	0.00402082
Fumisoquin A	3.78305	3.82387	3.93601	3.59331	3.51739	3.62314	0.0111728	0.027595
Fumonisin b6	3.84192	3.90757	3.92402	2.85887	3.63929	3.56107	0.161098	0.197355
Galactinol	4.01431	4.04313	3.97804	4.54964	4.76996	4.69372	0.00598672	0.0188527
gamma-amino-gamma-cyanobutanoic acid	5.07128	5.06304	5.07744	5.0231	5.06107	5.09514	0.657504	0.690668
gamma-Glutamyl-beta-aminopropiononitrile	4.7352	4.6715	4.70586	4.64091	4.60361	4.62856	0.029187	0.0535654
gamma-Glutamyl-gamma-butyraldehyde	3.33385	3.37401	3.46909	3.8399	3.90378	3.84379	0.00190394	0.00902957
gamma-L-glutamyltyramine	5.07058	5.0714	5.00942	4.92389	4.75735	4.7308	0.0435007	0.0734966
gamma-Linolenic acid	2.7796	2.7796	2.7796	3.59346	3.99901	3.8268	0.0128459	0.0295487
Gassericin B2	4.72158	4.7644	4.74479	4.64203	4.68065	4.70525	0.0452994	0.0753417
Ginkgolide A	3.3298	3.41464	3.37749	3.21698	2.54012	3.2491	0.248054	0.289799
Gluconic acid	3.73767	3.71441	3.7767	2.83802	3.5591	2.84125	0.108764	0.144716
Glucose 1-phosphate	3.50542	3.43489	3.7165	2.85081	2.87292	2.85404	0.0141128	0.0317372
Glulisine A	4.7779	4.79067	4.8963	4.17589	3.49903	4.36309	0.0882368	0.122529
Glutamine	3.9065	3.89702	3.86189	3.70607	3.78614	3.78164	0.020827	0.0431664
Glutaminylleucine	4.11568	3.93942	4.14965	4.73368	4.74345	4.73991	0.00920182	0.0243431
Glutarylcarnitine	5.19772	5.16981	5.20482	4.89231	4.90378	4.93213	6.52091e-05	0.0019522
Glycerol 3-phosphate	2.75282	2.75282	2.75282	3.64573	3.68082	3.56991	0.00138238	0.00780902
Guanine	2.90988	2.90988	2.90988	3.72374	3.80473	3.77027	0.00075008	0.00561388
Guanosine	4.43215	4.41041	4.37862	4.49711	4.45787	4.47246	0.0271015	0.0515143
Guanosine-5'-monophosphate	3.02694	3.17667	3.25624	2.8654	2.96178	2.81097	0.0340633	0.0602078
Hippuric acid	3.4908	3.56336	3.57113	3.62771	3.61542	3.63808	0.0712545	0.106848
Homocitrulline	4.00852	4.0159	4.06554	3.70662	3.6349	3.70347	0.000422774	0.00405018
Hydantoin-5-propionic acid	4.19609	4.14662	4.20512	3.99249	4.07371	3.98091	0.0128928	0.0295487
Hydroxy-fumonisin C1	3.7068	3.73046	3.69399	1.99689	2.71793	2.00012	0.0253317	0.0489269
Hydroxyphenyllactate	3.50188	3.50759	3.46509	3.17597	2.43014	3.11024	0.132767	0.167798
Hypoxanthine	4.24035	4.20192	4.19229	4.67768	4.77177	4.70714	0.000483156	0.00420785
Imazapyr	4.3991	4.40149	4.42233	4.35168	4.47222	4.36151	0.778925	0.809339
Iminimycin B	4.06266	4.11015	4.08476	3.96055	3.94202	3.93244	0.00217059	0.00980863
Imizoquin C	4.30769	4.24348	4.30211	4.08821	4.15724	4.08205	0.00559962	0.0182663
Indole-3-carboxaldehyde	5.30134	5.32799	5.31247	5.0385	5.10299	5.01428	0.00641406	0.0194728
Indoleacetaldehyde	2.97285	2.97285	3.67182	4.27241	4.42921	4.38356	0.0340449	0.0602078
Indoleacrylic acid	4.55317	3.8542	5.66674	5.95092	5.93453	5.94622	0.14095	0.176279
Indoline	5.9157	5.92777	5.97619	5.87622	5.8729	5.88532	0.0738221	0.109227
Inositol	4.44293	4.39278	4.41817	4.64523	4.64996	4.61966	0.000515794	0.00433448
Isoleucyl-Glycine	3.39501	3.39501	3.39501	4.47429	4.23098	4.42048	0.00561878	0.0182663
Isoleucyl-Phenylalanine	3.73941	3.78046	3.64601	4.22278	4.24887	4.18764	0.00207931	0.00957682
Isomaltose	3.086	2.38704	2.38704	3.3837	2.52404	3.32143	0.277538	0.318802
Isomaltotriose	4.27121	4.24177	4.21224	3.60443	3.54912	3.69366	0.00156931	0.00785583
Isovalerylglycine	4.36881	4.42501	4.37809	3.28073	3.23182	3.45157	0.00235825	0.0100072
kojibiose	4.01795	4.11052	4.06111	3.90129	3.87744	3.86786	0.0127786	0.0295487
Kojistatin A	3.41507	3.41507	3.41507	4.25553	4.25104	4.34087	0.0011331	0.00723854
L(-)-Nicotine pestanal	4.36711	4.42734	4.40715	4.10023	4.09642	4.05171	0.000193394	0.00289487
L,L-Cyclo(leucylprolyl)	5.48539	5.4746	5.47784	5.55634	5.5565	5.54052	0.000885329	0.00632787
L-4-hydroxyglutamic semialdehyde	2.96066	2.96066	2.96066	3.77452	3.95171	3.81194	0.0036882	0.0135896
L-Alanine	4.88461	4.85568	4.85973	4.75405	4.75011	4.73886	0.00143023	0.00780902
L-Alanine-D-glutamate-meso-2,6-diaminoheptanedioate-D-alanine	3.4903	3.4903	3.4903	4.32261	4.32626	4.33262	1.22289e-05	0.000732203
L-alpha-phenylglycine	4.56793	4.59968	4.52273	4.67026	4.69206	4.63605	0.0240623	0.0475988
L-Arginine	6.20711	6.23283	6.24	6.34721	6.3243	6.3621	0.00141737	0.00780902
L-Asparagine	3.45864	3.45985	3.4877	4.28183	4.25964	4.33847	0.000164172	0.00271167
L-Aspartic acid	3.49363	3.49363	3.49363	4.36859	4.37078	4.31072	0.000526891	0.00435139
L-Cysteine	2.99913	2.99913	2.99913	4.08691	3.8351	3.99365	0.0056609	0.0182663
L-Cystine	3.29186	3.29186	3.29186	4.34657	4.12783	4.30097	0.00471762	0.0166981
Lenticin	3.98866	3.98866	3.98866	4.80252	4.83956	4.81579	0.000170092	0.0027158
L-Glutamic acid	4.67602	4.39205	4.64729	5.56703	5.54864	5.56372	0.00804888	0.021782
L-Histidine	4.33025	4.1929	4.20377	5.38728	5.37775	5.37905	0.00143161	0.00780902
L-Isoleucine	5.14773	5.13162	5.08676	5.20969	5.16054	5.14858	0.123223	0.158508
L-Leucine	5.74043	5.79006	5.79834	5.93693	5.94818	5.92758	0.00734471	0.020716
L-Lysine	4.84548	4.55336	4.93849	5.92703	5.95099	5.90286	0.00928967	0.0243431
L-Methionine	4.98822	4.98822	4.98822	5.80208	5.83031	5.82005	9.89536e-05	0.00258274
L-Methionine-(S)-S-oxide	4.38853	4.21943	4.45307	4.44628	4.49304	4.56604	0.155217	0.192116
L-methionyl-L-alanine	3.69028	3.69028	3.69028	4.50415	4.5572	4.53722	0.000336951	0.00385546
L-Mimosine	4.39315	4.34549	4.38945	4.19624	4.21458	4.19312	0.00275629	0.0109113
L-Norleucine	5.40554	5.45726	5.43341	5.33791	5.41184	5.35959	0.0876021	0.122336
L-Ornithine	3.51667	3.56984	3.42602	2.84195	2.86405	2.84518	0.00336734	0.0125035
L-Ornithine Monohydrochloride	4.58466	4.49977	4.48108	4.33101	4.36775	4.25913	0.0108905	0.0271695
LPE O-14:1	4.50889	3.52414	4.46458	2.94006	2.96217	2.94329	0.0630062	0.0975901
LPG 16:1	4.54097	4.09416	4.54546	3.51008	3.53219	3.51331	0.0278242	0.0526789
L-Phenylalanine	6.60497	6.56447	6.56596	6.60676	6.65195	6.65979	0.0475141	0.0779427
L-Pipecolic Acid	5.08315	4.38418	4.38418	6.04589	6.0503	6.04787	0.0255018	0.0490577
L-Proline	4.50811	4.49944	4.41751	4.5435	4.60433	4.56825	0.0570681	0.0899198
L-Prolinylglycine	4.34813	4.39955	4.3174	4.1413	4.11945	4.14043	0.00739548	0.020716
L-Prolyl-tRNA(Pro)	3.88941	3.73328	3.80154	3.75656	3.87712	3.77124	0.918594	0.92633
LR (Tryptic Peptide)	4.16481	5.04018	4.86378	5.43896	5.46503	5.57333	0.0919723	0.126231
L-Sorbose	3.66361	3.66096	3.62014	3.81637	3.81232	3.81579	0.00670698	0.0196822
L-Theanine	3.89293	3.7721	3.90298	3.72989	3.79358	3.80207	0.187213	0.22475
L-Threonine	3.30358	3.30358	3.30358	4.28814	4.13955	4.18864	0.00234049	0.0100072
L-Tryptophan	3.52401	2.74508	4.59	5.25989	5.29738	5.26045	0.0905756	0.124672
L-tyrosinal	4.3999	4.48307	4.45646	4.402	4.44943	4.36433	0.301152	0.34264
L-Tyrosine	4.20352	4.27969	4.16923	4.31934	4.27559	4.31178	0.106761	0.142844
Lugdunin	4.84838	4.84543	4.84312	4.641	4.65454	4.65999	0.000404003	0.00402082
L-Valine	2.23046	2.23046	2.23046	3.35942	3.3248	3.04754	0.00935099	0.0243431
LysoPC(0:0/14:1(11Z))	3.97841	4.05196	3.99105	3.95393	3.7874	3.90331	0.109467	0.145248
LysoPC(0:0/16:1(11Z))	4.45484	4.45661	4.45533	3.32053	4.04161	3.32376	0.06507	0.0992628
Lyso-PE(10:0/0:0)	4.51194	4.02987	4.49131	3.44579	3.4679	3.44902	0.0296578	0.0542217
Lyso-PE(16:1(11Z)/0:0)	5.29346	4.28961	5.37116	3.70553	3.72764	3.70877	0.0675363	0.101729
Maltotetraose	4.45997	4.42346	4.43262	4.2245	4.34228	4.32769	0.053238	0.0850034
Maltulose	3.49471	3.58138	3.60444	3.42939	3.48276	3.45817	0.0723702	0.107992
MAM2201 N-(4-hydroxypentyl) metabolite	3.09899	3.09899	3.09899	3.91285	3.95091	3.93996	0.000183246	0.00283145
Mannotetraose	4.18127	4.07423	4.24393	4.19422	4.31413	4.18307	0.38147	0.421996
Mesaconic acid	3.9039	3.62593	3.74896	4.28342	4.47432	4.23682	0.00636039	0.0194728
Methionine sulfoxide	4.89314	4.86902	4.89275	4.91014	4.89314	4.88351	0.39438	0.435272
Methyl (Z)-4-{[(Z)-1-(hydroxymethyl)-2-phenyl-1-ethenyl] amino}-4-oxo-2-butenoate	4.11717	4.3309	4.0057	3.42162	3.44372	3.42485	0.0166524	0.0359302
Methyl-4-aminobutyrate	4.35689	3.2223	4.3719	4.08356	4.05827	3.34043	0.749822	0.782494
Met-Phe	3.22141	2.93349	2.23453	3.7232	3.79644	3.71834	0.082405	0.117128
MG(15:1(11Z/0:0)/0:0/0:0)	3.57577	3.48785	3.5168	2.90377	2.92587	2.907	0.000949341	0.00632787
Muristerone A, Ipomoea spp.	3.67532	3.66285	3.55558	2.9715	2.99361	2.97473	0.00263517	0.0107559
N(2)-succinyl-L-citrulline	4.74006	4.79369	4.81513	4.58085	4.5998	4.66061	0.00682096	0.0196822
N-(2,4-dimethoxyphenyl)-2-(5-ethyl-3-methyl-1,2-oxazol-4-yl)pyrrolidine-1-carboxamide	4.72196	4.59334	4.63898	2.45335	2.61844	3.07907	0.00735533	0.020716
N-(2-hydroxy-3-methoxy-2-methylpropyl)pyridine-2-carboxamide	3.75335	3.61289	3.62747	3.43938	3.45002	3.44487	0.0382135	0.0668039
N-(4-hydroxyphenethyl)-2-(1H-indol-3-yl)acetamide	2.99739	2.99739	2.99739	3.81125	3.13438	3.94336	0.127652	0.16262
N-(4-Methylpentanoyl)phenylalanine	3.41397	2.715	3.42275	4.1833	4.17843	4.05489	0.051323	0.0835283
N(6)-[(indole-3-yl)acetyl]-L-lysine	4.66513	4.58569	4.63868	4.76694	4.79698	4.73204	0.0118127	0.0287223
N(6)-acetyl-N(6)-hydroxy-L-lysine	4.09086	3.70885	4.2249	4.93319	4.68483	4.85602	0.0195164	0.0406516
N(6)-hydroxy-L-lysine	4.36871	4.41017	4.40705	4.10054	4.04323	4.10673	0.000478192	0.00420785
N-(7-azaspiro[3.5]nonan-3-yl)-2-methoxyacetamide	4.31288	4.26456	4.23646	4.21058	4.27451	4.16606	0.239779	0.281505
N-(furan-2-ylmethyl)morpholine-4-carboxamide	3.87198	3.67219	3.79817	3.66756	3.63379	3.58007	0.102965	0.13893
N-(gamma-L-glutamyl)-L-alaninol zwitterion	3.49914	3.4682	3.46613	3.29011	3.3677	3.37724	0.0280858	0.0527573
N,N'-Dicyclohexylurea	3.09061	3.31576	2.39165	3.96968	3.92728	4.00167	0.0645935	0.0988507
N,N-dimethyl-1,4-phenylenediamine	4.73127	4.76161	4.76635	4.67547	4.69122	4.66468	0.00664543	0.0196822
N,N-Dimethylglycine Ethyl Ester	4.04992	3.92516	3.99308	4.07792	4.08575	4.09107	0.11626	0.151735
N-.alpha.-(Tert-Butoxycarbonyl)-L-proline	3.74194	3.63296	3.65398	3.11402	3.10735	3.32791	0.0102583	0.0259987
N.alpha.-Benzoyl-L-arginine methyl ester	4.1705	4.16631	4.17389	3.58223	3.60434	3.58547	3.59112e-05	0.00143346
N.epsilon.-Dimethyl-L-lysine	3.92578	3.88366	3.91371	3.93804	3.19284	3.87293	0.420289	0.456504
N.epsilon.-Methyl-L-lysine	3.51468	3.46702	3.4833	3.54722	3.48041	3.5938	0.250402	0.291831
N-[(1-benzylpiperidin-4-yl)methyl]-N'-(2,4-difluorophenyl)oxamide	2.62387	2.62387	2.62387	3.5037	3.45984	3.52073	0.000433497	0.00407148
N-[(2R,3S,4R)-2,3,4,5-Tetrahydroxypentanol]-4R-hydroxysphinganine	5.01978	4.936	5.00666	5.06269	5.06543	5.04967	0.105455	0.141493
N-[2-(Dimethylamino)ethyl]-1-naphthamide	3.49872	3.51812	3.50474	3.35244	3.3055	3.33614	0.0022144	0.0098684
N-[3-(1H-Imidazol-1-yl)propyl]-3-(trifluoromethyl)benzamide	3.28126	3.3927	3.29137	3.44672	3.40417	3.48771	0.0517929	0.0835825
N-[5-(2,5-Dioxopyrrolidin-1-yl)pentyl]-N-hydroxyacetamide	5.07288	4.87614	5.15333	5.25597	5.26479	5.21795	0.119357	0.154292
N1,N2-Diisopropylethanediamide	3.84942	3.80339	3.80044	3.85997	3.95891	3.93064	0.0580765	0.0912086
N2,N5-Diacetylornithine	4.24378	4.19468	4.21386	3.94599	3.89173	3.91219	0.000156225	0.00271167
N2,N6-Diacetyllysine	3.72989	3.80801	3.75747	3.6556	3.72873	3.66454	0.064573	0.0988507
N2-gamma-Glutamylglutamine	3.44185	3.68485	3.72722	4.1599	4.24053	4.28399	0.0113267	0.027681
N6,N6,N6-Trimethyl-L-lysine	4.27177	4.27075	4.24976	4.36855	4.42129	4.33156	0.043659	0.0734966
N6-Acetyl-LL-2,6-diaminoheptanedioate	3.2531	2.55413	2.55413	4.14273	4.27038	4.22804	0.0232767	0.0464564
N6-Acetyl-L-lysine	4.02358	4.03379	3.92722	3.6866	3.73305	3.74977	0.00521683	0.0181077
N6-Carboxyethyllysine	5.07368	5.12815	5.02461	4.45763	4.43952	4.43711	0.00151128	0.00785583
N6-Carboxymethyllysine	3.92593	3.92916	3.93237	4.38436	4.36282	4.34557	0.000492256	0.00421055
N6-Formyllysine	4.95734	4.90046	4.92529	4.80891	4.84015	4.82876	0.0111763	0.027595
N-a-Acetyl-L-arginine	3.58501	3.51891	3.71257	1.26826	1.9883	2.96446	0.0874624	0.122336
N-Acetyl-1-methylhistidine	5.1106	4.07302	5.09502	4.25684	4.40356	4.41872	0.364102	0.403715
N-acetyl-ÃŽÂ²-oxotryptamine	4.47628	4.46671	4.44417	4.39624	4.28585	4.38822	0.0882518	0.122529
N-Acetyl-D-Glucosamine 6-Phosphate	3.31323	3.33405	3.57749	3.50121	3.39898	3.38459	0.843867	0.871147
N-Acetyl-D-glucosamine(anhydrous)N-Acetylmuramic acid	4.69768	4.86937	4.74287	4.1136	4.13571	4.11684	0.00554196	0.0182663
N-acetyl-D-tryptophan	3.38792	3.34733	3.38039	3.47888	3.4666	3.44712	0.00516159	0.0180467
N-Acetyl-D-valine	4.45065	4.45343	4.45997	4.50185	4.53787	4.47934	0.0901167	0.124397
N-Acetyl-glutamine	4.79681	4.86719	4.83371	4.81315	4.65412	4.795	0.255301	0.296818
N-Acetylleucine	4.19413	4.20482	4.23447	4.28782	4.29084	4.27757	0.0173734	0.0371861
N-Acetylleucylalanylserine	2.37695	3.26881	3.07591	4.73111	4.72943	4.72107	0.0214373	0.0438822
N-Acetyl-L-tyrosine	4.10133	4.17193	4.12798	3.83447	3.95615	3.91129	0.00901702	0.0239953
N-Acetylmethionine	3.77041	3.61448	3.69117	3.79613	3.8802	3.81448	0.0713808	0.106848
N-Acetylmuramate	4.02731	4.29175	4.32471	2.0834	2.1055	2.78558	0.00721633	0.0205751
N-Acetylphenylalanine	4.21498	4.24915	4.18837	4.25088	4.25836	4.21725	0.32433	0.367267
N-Acetyl-tyramine	4.17333	4.03623	4.19418	4.11118	4.1299	4.05419	0.557608	0.596192
N-Acetylvaline	4.15827	4.16495	4.21109	3.9349	4.04505	3.98157	0.0129749	0.0295952
N-Acryloyl-DL-aspartic acid	4.21296	4.2893	4.20263	3.61855	3.64065	3.62178	0.00117156	0.00738393
N-alpha-Acetyl-L-citrulline	2.76641	2.06747	2.06747	4.48784	4.629	4.51251	0.00879987	0.0235483
N-alpha-Acetyl-L-lysine	4.95647	4.90836	4.87737	4.95315	5.01819	4.95838	0.115176	0.151563
N-Alpha-acetyllysine	5.69231	5.55621	5.62416	5.72349	5.65597	5.72755	0.17855	0.216521
N-Carbamoylalanine	3.23492	3.23492	3.23492	4.12916	4.10248	4.05202	0.00069167	0.00547973
N-Carboxyethyl-g-aminobutyric acid	4.52402	4.50568	4.53453	4.36003	4.42177	4.40199	0.00959445	0.0245762
N-cyclopropyl-1-(furan-3-carbonyl)piperidine-3-carboxamide	3.65312	3.76035	3.91196	4.31733	4.33894	4.32791	0.0173984	0.0371861
N-delta-Acetylornithine	4.26792	4.27054	4.29828	4.14395	4.19864	4.15849	0.00777188	0.0211519
N-ethyl-3-methyl-1,2-oxazole-5-carboxamide	2.18754	2.88649	2.18754	3.92107	3.88184	3.91038	0.0235384	0.0467837
N-ethylmaleimide	3.63569	3.63407	3.59868	3.60019	3.71849	3.53609	0.940667	0.946596
N-Formyl-4-amino-5-aminomethyl-2-methylpyrimidine	3.7751	3.75435	3.83321	3.957	4.02954	3.99521	0.00296726	0.0114617
N-Formyl-L-methionine	3.6287	3.78333	3.68115	3.62997	3.72695	3.6889	0.78515	0.812282
N-Formyl-L-tyrosine	3.87927	3.94924	3.87927	3.77357	3.83265	3.81308	0.0334687	0.0595966
N-Formyltryptophan	3.63012	3.66181	3.6869	3.71847	3.76498	3.74764	0.0180539	0.0380961
Niacinamide	4.69381	4.73398	4.57848	4.86684	4.82457	4.85729	0.0518246	0.0835825
Nicotinic acid	4.95187	5.03146	4.96802	5.0698	5.06773	5.04248	0.0745822	0.109611
Nidulanin A	3.28421	3.46389	2.34948	3.27895	3.18544	3.24652	0.614327	0.650715
Nisoldipine	3.61595	3.55955	3.61384	2.97547	2.99758	2.9787	0.000235176	0.00331321
N-isopropyl-L-glutamine zwitterion	3.26316	2.69285	3.51601	4.32004	4.33651	4.30511	0.0409493	0.0700526
N-Methylaniline	4.04454	3.34557	3.34557	4.31977	4.34758	4.36344	0.0811258	0.115653
N-Methyl-L-glutamate	3.65801	3.64118	3.70723	3.61623	3.59745	3.57661	0.0469954	0.0773567
N-Methylproline	5.01816	5.19863	5.17977	5.19447	5.20833	5.14431	0.479598	0.519745
Norharmane	4.10829	4.08185	4.09058	4.13728	4.16893	4.09525	0.191611	0.229454
Norleucine	4.09297	4.1608	4.12538	3.95999	4.0515	3.99278	0.0230069	0.0461102
Nor-Mephedrone	2.30964	3.45071	3.51917	2.42453	2.44663	3.12672	0.412423	0.450002
Norvaline	4.84234	4.85921	4.85887	4.34611	4.43579	4.37054	0.00232167	0.0100072
N-palmitoylglycine	3.90042	3.71559	3.90849	4.5504	4.89188	4.76958	0.00312034	0.0117688
N-Propionylalanine	4.21293	4.17351	4.1941	3.8116	3.84106	3.75651	0.00103898	0.00681743
N-tetradecanoyl-D-homoserine lactone	2.58973	2.58973	2.58973	3.40359	4.02338	3.9331	0.0251058	0.0487041
N-tetradecanoyl-L-homoserine lactone	3.91212	3.21315	3.21315	4.78349	5.12526	5.00746	0.0121564	0.0290463
N-Valylphenylalanine	3.40959	3.62118	3.50799	3.84905	3.83274	3.92634	0.015116	0.0335211
N?-Acetyl-L-arginine	4.78561	4.8138	4.80094	4.53938	4.59376	4.51837	0.00388197	0.0140868
O-Acetylcarnitine	3.66162	3.55859	3.48202	3.72672	3.62611	3.74127	0.116787	0.151735
Omarigliptin	3.04179	3.28443	3.00988	3.45613	3.50751	3.52021	0.0419194	0.0712036
Ophthalmic Acid	4.05915	4.07273	4.06236	4.19062	4.23526	4.19356	0.00665336	0.0196822
o-Tyrosine	5.24683	5.28595	5.24315	5.09052	5.09642	5.12035	0.00130641	0.00780902
Oxoproline	4.60009	4.64004	4.57632	4.8631	4.74728	4.74777	0.0262784	0.0501488
PA(12:0(3-OH)/19:0cycw7)	4.67619	4.73733	4.7283	4.787	4.79683	4.85513	0.0260909	0.0499901
Palatinose	4.83742	4.85063	4.82376	4.88278	4.88896	4.92424	0.0225062	0.0458744
Pantothenic acid	4.52048	4.47841	4.49478	4.89345	4.87804	4.8559	2.34129e-05	0.00101953
p-Cresol sulfate	4.23747	4.24787	4.2852	4.23747	4.26036	4.2349	0.500587	0.540047
PE(16:1(9Z)/0:0)	4.99073	4.03615	4.95812	3.45207	3.47418	3.4553	0.0615837	0.0960866
PE(16:1(9Z)/19:0cycw8c)	3.78283	3.84048	3.86753	3.63314	3.71057	2.93741	0.241796	0.28318
Peniamidienone	2.98137	3.76952	2.98137	3.98271	3.95995	3.79846	0.119504	0.154292
Penicillatide B	3.98064	4.08551	4.07686	4.24872	4.21607	4.12502	0.0412524	0.07032
Penicillenol B1	4.30464	4.27156	4.32044	4.10789	4.0833	4.06211	0.00040795	0.00402082
Penicisoquinoline	3.68637	3.72354	3.71883	3.65995	3.64848	3.66872	0.0316268	0.0567387
Penimethavone A	3.59748	3.63175	3.54667	2.96259	2.98469	2.96582	0.000788808	0.00581291
PG(14:0/14:0)	3.71366	3.75572	3.85715	3.73917	3.66873	3.59205	0.144609	0.179916
PG(16:1(9Z)/14:0(3-OH))	3.77685	3.73862	3.66978	3.54946	3.5682	3.54088	0.0244578	0.0478175
PGlu-Glu-Pro-amide	4.23177	4.21971	4.21312	4.18729	4.2098	4.20481	0.0781482	0.11275
PGP(14:1(9Z)/16:1(9Z))	3.66143	3.58535	3.625	3.74021	3.77837	3.73909	0.0124823	0.0291659
Phenol	5.24758	5.25034	5.21469	5.26748	5.25203	5.35972	0.235114	0.276707
Phenylpyruvic acid	2.98758	2.98758	2.98758	3.84048	3.86389	3.80467	0.000411315	0.00402082
Phosphocholine	4.40871	4.47645	4.45611	3.82464	3.84674	3.82787	0.000348056	0.00385546
p-hydroxy- methylbenzene diazonium ion	5.19304	5.25584	5.28353	3.02284	3.04495	3.72504	0.0124081	0.0291347
Piperidine	5.13857	5.33313	5.07771	5.39895	5.27082	5.27413	0.228356	0.270081
Polifolioside	3.549	3.49748	3.50893	3.39066	3.39611	3.32657	0.00774053	0.0211519
Poly-DL-(alanine)4	3.78753	3.61109	3.97206	4.49138	4.33422	4.48814	0.012157	0.0290463
Poly-DL-(alanine)5	3.66455	2.82033	3.55364	3.70339	3.6563	3.6797	0.334812	0.376154
Poly-DL-(alanine)6	4.1228	4.2026	4.22727	4.42973	4.40412	4.37831	0.00940825	0.0243597
Porphobilinogen	4.47812	4.3865	4.49846	4.45139	4.41951	4.70339	0.524977	0.562559
PS 40:07	2.7963	2.7963	2.7963	3.71576	3.71986	3.61339	0.00153897	0.00785583
PS(10:0(3-OH)/10:0)	3.43965	3.53668	3.47114	3.55185	3.54149	3.59971	0.0843989	0.119254
PS(10:0/17:0cycw7c)	3.57334	3.55108	3.60217	3.6257	3.60149	3.66008	0.0774524	0.112084
Pseudouridine 5'-phosphate	3.44467	3.68984	3.6582	2.97162	3.39396	2.27589	0.152717	0.189512
Pyridoxine	5.02512	5.04119	5.01461	4.98648	4.96432	4.97712	0.00774655	0.0211519
Pyroglutamate	3.85132	3.15235	4.13117	4.72722	4.78272	4.81703	0.0662301	0.100076
Pyrraline	4.17791	4.18602	4.15854	3.76159	3.73906	3.81106	0.000923282	0.00632787
Pyrrolidine	4.34039	4.37554	4.36173	4.4573	4.5122	4.45342	0.0121107	0.0290463
Pyrroline hydroxycarboxylic acid	3.72917	3.61321	3.74788	3.41024	2.60682	3.28692	0.136357	0.171431
Raffinose	4.37317	4.34786	4.21669	4.42442	4.46579	4.44499	0.104404	0.140476
Regadenoson	2.60638	2.60638	2.60638	3.42024	3.5064	3.49159	0.000941093	0.00632787
Rel-(8R)-9-hydroxy-8-methoxy-18-epi-fumitremorgin C	3.70496	3.70496	3.70496	4.53429	4.54092	4.54275	9.4919e-06	0.000649517
Resorufin	5.2792	5.2792	5.2792	6.16487	6.11517	6.16364	0.000354724	0.00385546
Saccharopine	4.25249	4.26543	4.2742	4.29064	4.29415	4.29128	0.0437297	0.0734966
S-benzyl-L-cysteine	2.74896	3.59262	3.19645	4.23213	4.3029	4.23893	0.0463616	0.0766197
Sch 20562	4.61894	4.62068	4.67387	5.08399	5.18677	5.08211	0.00113338	0.00723854
Secobarbital	3.61542	3.59966	3.64464	2.85097	3.57205	3.6592	0.418131	0.455193
Serotonin	5.10163	5.13709	5.1331	5.08087	5.10029	5.10642	0.11689	0.151735
Serratin	4.25074	4.1939	4.27464	3.60982	3.63193	3.61306	0.000700375	0.00547973
Serratiomycin	4.33911	4.41977	4.49011	2.97583	3.57586	3.35792	0.0189977	0.0399118
S-ethyl-L-cysteine	3.09892	3.09892	3.09892	4.1549	4.04746	3.91601	0.0053507	0.0182663
S-hexadecanoyl-4'-phosphopantetheine	4.36472	4.33584	4.34382	3.75176	3.77387	3.75499	1.26165e-06	0.000302165
S-methyl-5'-thioinosine	2.89343	2.89343	2.89343	3.80677	3.80993	3.71052	0.00136416	0.00780902
Speradine B	3.61815	3.66577	3.68797	3.62917	3.64011	3.61284	0.281552	0.321869
Speradine C	4.50415	5.02925	4.38133	3.79725	3.81936	3.80049	0.0523519	0.083868
sphinganine (d17:0)	5.32707	4.75019	5.36868	4.5644	4.56021	4.40709	0.0771665	0.112008
Staphyloamide B	3.95202	3.94502	3.97754	3.72052	3.70532	3.72429	0.000142975	0.00271167
Stevastelin A	3.64078	3.73743	3.76065	3.62315	3.60844	3.6407	0.129081	0.164005
Stevastelin D3	4.7156	4.73915	4.74417	4.73243	4.67305	4.73044	0.403188	0.441938
streptothricin F	4.09882	4.07857	4.02816	4.09666	4.11641	4.03908	0.645845	0.679912
Styrene	5.28913	5.27526	5.22085	4.91015	5.00937	4.99711	0.00261407	0.0107559
Suberate	2.57795	2.57795	2.57795	3.52752	3.41392	3.46369	0.00136054	0.00780902
Succinylcarnitine	3.98078	4.01745	3.96577	3.85981	3.87483	3.82985	0.00299104	0.0114617
Sucrose	4.4383	4.54178	4.55719	4.29562	4.37366	4.35955	0.0251146	0.0487041
Syringolin D	4.59427	4.64581	4.55116	4.536	4.4793	4.47067	0.0449951	0.0753417
Syringolin F	3.54679	3.64266	3.61363	3.57353	3.57411	3.54933	0.338728	0.37909
Syringolin G	5.13859	4.8984	5.16185	4.6527	4.72115	4.74241	0.0399075	0.0687615
Terragine B	3.66229	3.66922	3.65581	3.44286	3.52617	3.44854	0.0177825	0.0376896
Terragine D	4.45366	4.51655	4.44618	4.31637	4.39133	4.36889	0.0228106	0.0459088
Tetrahydroharman-3-carboxylic acid	3.41847	3.39585	3.34928	2.64892	2.67103	3.35112	0.162543	0.198618
Tetrahydroindol 5	4.88734	4.82588	4.89093	4.73283	4.70484	4.84915	0.12369	0.158508
Thiosulfate	3.943	3.99282	3.96895	4.35731	4.27108	4.36842	0.00222502	0.0098684
TMC-2B	5.65371	5.65606	5.67843	5.70783	5.70869	5.70627	0.0286487	0.0533958
Trehalose	4.54989	4.28744	4.44329	4.28357	4.59033	4.41733	0.977385	0.977385
Trichoderide A	4.91685	4.87866	4.89599	4.69658	4.69783	4.78415	0.0174674	0.0371861
Trigonelline	4.44713	4.51664	4.41464	3.76041	3.99475	3.86265	0.00566789	0.0182663
Turanose	4.73474	4.76315	4.76612	4.69367	4.74708	4.75374	0.359003	0.398985
Uracil	2.85346	2.85346	2.85346	3.68145	3.68942	3.69273	1.6119e-05	0.000772098
Ureidoisobutyric acid	5.1482	5.03644	5.19522	5.11373	5.31656	5.20243	0.328159	0.370727
Uridine 5'-Monophosphate	4.24015	4.51419	4.42328	4.1564	4.20146	4.18449	0.115859	0.151735
Urocanic acid	4.82151	4.12254	4.88026	4.23744	4.25954	4.24067	0.275016	0.317428
Vicibactin-7101	4.59195	4.63184	4.68501	4.60716	4.60819	4.63013	0.520003	0.558478
V-PYRRO/NO	4.82016	4.77793	4.69089	4.86392	4.82551	4.83219	0.170223	0.207473
Vulnibactin 2	3.8592	3.86493	3.89204	3.75825	3.79214	3.72084	0.0163963	0.0356992
Xanthosine	4.04957	4.04813	4.12937	3.927	4.06509	3.86964	0.158692	0.19531
