# Supplementary material for: Cross-domain metabolic interactions link Methanobrevibacter smithii to colorectal cancer microbial ecosystems
Source: Nat Commun. 2026 Feb 20;17:2979. doi: 10.1038/s41467-026-69711-7 (PMC13035836; doi:10.1038/s41467-026-69711-7)
Supplement: Supplementary file 18 — Source Data [file 41467_2026_69711_MOESM18_ESM.xlsx]

## Sheet: Figure 2
see https://github.com/CME-lab-research/archaeome-disease-profiling/tree/main/01_Kraken2_Bracken_outputs

## Sheet: Figure 3
see https://github.com/CME-lab-research/archaeome-disease-profiling/tree/main/04_ScyNet

## Sheet: Figure 4
Figure 4a
Figure 4b
sampleID	Butyric acid	Leucine	Isoleucine	Valine	Propionic acid	Ethanol/2-propanol	Lactic acid	Alanine	Arginine	Acetic acid	Glutamic acid	Succinic acid	Pyroglutamic acid	Glutamine	Methylamine	Methionine	Asparagine	Lysine	Choline	Phosphorylcholine	Glycerophosphocholine	Trimethylamine N-oxide	Glycine	Proline	Threonine	Mannose	Trehalose	Glucose	Galactose	Uracil	Adenosine	Fumaric acid	Tyrosine	Histidine	Phenylalanine	Tryptophan	Formic acid	2-Hydroxyisobutyric acid
Bacteroides fragilis + M. smithii ALI experiments
Blank MS + BHI medium (t-1)	0	24.8786	18.669	20.5682	3.28774	0	0.282861	42.5095	9.95174	445.511	40.2724	16.4932	5.74973	0.0808882	0	2.84718	0	0	6.55823	1.79837	12.3524	50.0895	68.6142	2.59526	0	1.11596	2.17964	4.75529	0.0883428	0.221956	0.6672	0	2.47163	4.5888	13.7309	1.68506	5.66451	52.233
Blank MS + BHI medium (t-1)	0	23.8879	18.0722	19.9378	3.27268	0	0.0831184	42.0273	9.82781	450.572	37.8569	16.0269	5.58059	0	0	2.73667	4.72493	0	4.41721	1.91056	12.0792	49.138	60.7897	2.46082	0	0.993917	2.08587	4.6227	0	0.251676	0.644228	0.204795	2.22908	3.79749	13.4616	1.52536	5.37721	37.8919
Blank MS + BHI medium (t-1)	0	23.4651	17.8626	19.0615	3.21045	0	0.98295	42.5205	9.84368	388.959	37.839	15.3777	5.28346	0.0335324	0.0681067	2.9581	0	0	4.45672	1.82774	12.0701	49.929	65.5872	2.68861	0	0.874027	2.1182	4.685	0.0530832	0.228319	0.645112	0.143087	2.28504	4.51242	13.266	1.5487	5.27136	42.434
M. smithii ALI in MS+BHI medium (t0)	0	22.8021	17.429	19.0871	2.92706	0	1.5225	41.4253	10.2057	430.204	36.3565	15.9825	5.57421	0.0231058	0	2.8678	0	0	3.73552	1.89408	11.7599	49.5603	65.5937	2.50297	0	0.882146	2.41543	4.71285	0.0819533	0.132172	0.556001	0.048576	2.25694	4.58288	13.2371	1.60608	0.518125	36.9894
M. smithii ALI in MS+BHI medium (t0)	0	23.9033	18.1524	19.2228	2.8203	0	0.76265	40.6202	9.89245	420.838	37.6857	16.043	5.5428	0.0001129	0	2.915	0	0	5.09143	2.04952	11.6769	50.9112	66.3564	2.42243	0	0.885119	2.61635	4.98518	0.0508153	0.185824	0.651786	0.0797848	2.31317	4.63284	13.4155	1.51867	0.521341	48.2311
M. smithii ALI in MS+BHI medium (t0)	0	24.7882	18.6626	20.6475	3.02245	0	1.61404	41.8546	10.1082	443.899	37.5475	16.7036	6.0522	0.0978089	0.0401899	2.96739	0	0	3.66194	1.96856	12.094	51.6021	66.0404	2.65516	0	0.947424	2.81134	4.92029	0.0471877	0.163716	0.711014	0.0361864	2.5844	4.12919	13.5186	1.68307	0.388191	34.0532
M. smithii ALI in MS+BHI medium (t0)	0	24.3498	17.3887	18.5623	2.9456	0	0.659082	38.3339	9.75746	420.009	35.4257	15.1125	5.21795	0.12012	0	2.63635	0	0	4.17957	1.95377	11.5506	49.8964	61.4337	2.27561	0	0.861314	2.61277	4.80326	0.117179	0.171472	0.634223	0	2.28467	4.23517	13.3214	1.61017	0.321464	37.6991
M. smithii ALI in MS+BHI medium (t0)	0	25.6455	17.8976	20.156	3.11785	0	1.5904	40.8003	10.2209	451.433	37.1726	15.9535	5.73896	0.206295	0	2.88368	0	0	4.39997	2.04693	12.1455	50.7974	65.3536	2.4111	0	1.0006	2.81458	5.01227	0	0.151145	0.628566	0.0699012	2.603	4.26302	13.7079	1.57039	0.477588	39.3443
M. smithii ALI monoculture in MS+BHI medium (t0)	0	21.477	17.3567	18.9165	2.57412	0	4.07921	42.2355	9.49816	154.071	34.6784	14.0751	5.39555	0.0868115	6.49786	3.19704	11.2321	0	3.44204	1.64858	12.3774	43.444	68.132	2.63762	0	0.450162	1.22524	6.64466	0	0.152	0.432654	0.0394545	2.33062	5.65494	11.7739	1.35812	1.8813	33.7873
M. smithii ALI monoculture in MS+BHI medium (t0)	0.0569598	24.1452	16.0753	16.695	2.92903	0	0.515879	37.591	9.33251	533.082	32.4542	14.4549	4.93578	0.132047	0.0410652	2.24529	0	0	3.94306	1.94361	11.3723	49.3403	52.6428	2.21519	0	0.78646	2.58954	4.54415	0.130088	0.248228	0.577291	0	1.70728	3.12482	12.9961	1.58522	0.225316	33.5266
M. smithii ALI monoculture in MS+BHI medium (t0)	0.153513	18.6544	17.2765	14.8779	2.61894	0	1.86799	42.3283	8.91616	393.919	31.6908	15.029	5.17734	0	0.156414	3.17746	0	0	0.643588	1.3863	9.78978	45.3016	51.5566	1.65315	0	0.474985	2.04436	2.5538	0.104652	0.0945503	0.611616	0.108376	0	4.65738	11.5084	1.72956	0.555457	37.2008
M. smithii ALI monoculture in MS+BHI medium (t0)	0	25.3207	18.1255	20.5741	3.00931	0	1.27869	41.155	10.1412	426.799	36.5885	16.2444	5.94129	0.138767	0.0711576	2.90197	0	0	4.83982	1.90237	11.8857	50.951	64.7469	2.71929	0	0.904193	2.78598	5.04763	0.167833	0.143583	0.646544	0.058586	2.53408	4.17144	13.5299	1.59634	0.014872	39.7379
M. smithii ALI monoculture in MS+BHI medium (t0)	0	24.5306	18.3046	19.5357	2.9883	0	3.34569	43.2601	10.4434	415.071	34.3891	15.4122	5.61713	0.212093	0.324873	3.07527	0.12224	0	3.2546	1.71859	11.9576	50.2678	67.0954	2.5879	0	0.806578	2.64144	4.58808	0	0.219169	0.489387	0	1.16056	5.33954	12.8602	1.79376	0.469084	33.5838
M. smithii ALI + bacteroides in MS+BHI medium (t1)	0.180184	27.7656	21.7331	26.4162	6.95954	0	43.671	57.0947	11.8918	532.719	48.3439	44.2627	6.51833	0.104022	0.127937	3.76841	0	0	2.95391	4.00294	11.6497	48.2259	81.6661	4.89802	0	0	2.97848	0.0651788	0.105369	0.969473	0.0136623	38.4643	3.12498	6.23095	16.7329	2.77183	0.777985	31.8775
M. smithii ALI + bacteroides in MS+BHI medium (t1)	0.114205	26.1074	22.154	26.396	7.29719	0	40.2401	55.5616	11.8588	532.973	50.5658	53.067	6.39155	0	0.031349	3.79259	0	0	4.06963	4.3543	11.0816	48.425	85.0961	4.77895	0	0	3.09522	0	0.161849	0.985654	0.160395	40.8531	3.02828	6.31664	16.7585	2.75212	0.522221	39.2495
M. smithii ALI + bacteroides in MS+BHI medium (t1)	0.517904	26.3664	22.1513	24.3574	7.26206	0	30.5883	60.3	11.6782	561.782	38.7963	51.7188	6.6099	0	0.0553115	4.16957	0	0	0.972052	3.86939	10.0522	48.6617	74.1196	4.48848	0	0	3.0786	0	0.122169	0.45492	0.0507547	42.8152	0.949208	6.44303	16.968	3.65668	0.645103	39.471
M. smithii ALI + bacteroides in MS+BHI medium (t1)	0.551161	29.7196	20.7609	25.2824	7.40322	0	38.0755	55.2483	11.5381	553.71	44.9619	50.6826	5.97726	0.0996031	0	2.89719	0	0	4.46545	5.08159	10.7661	50.034	84.1452	4.82239	0	0	3.08184	0	0.154368	1.06751	0.144554	43.6121	3.11919	5.69016	17.5201	2.94505	0.572414	44.7064
M. smithii ALI + bacteroides in MS+BHI medium (t1)	0.325913	28.3147	21.4607	27.7681	6.68092	0	41.9956	58.7906	11.873	558.332	44.5855	51.6281	6.95125	0.067435	0	3.34	0	0	2.92214	4.68425	10.872	48.5482	85.6539	5.67937	0	0	3.03589	0.0504263	0	1.0391	0.121409	41.5108	3.38819	5.83113	17.3414	2.98503	0.328913	34.1361
M. smithii ALI monoculture in MS+BHI medium (t1)	0.0134449	24.9387	17.9705	20.7829	3.1183	0	0.536145	42.3949	10.0892	458.756	35.3305	17.1683	6.20863	0.0470832	0.054946	2.90211	0	0	3.61064	1.90559	11.8836	51.2624	68.8594	3.203	0	0.942594	2.75646	4.76825	0.154912	0.17813	0.539213	0.00187973	2.48619	3.82314	14.1057	1.68453	0.541749	35.7263
M. smithii ALI monoculture in MS+BHI medium (t1)	0	22.5019	17.7959	17.4682	2.93419	0	1.81999	42.4312	9.8172	550.831	34.3243	15.4963	5.15938	0	0.071166	2.93068	1.23167	0	3.10085	1.83354	12.0492	50.0639	68.4399	2.71792	0	0.813737	2.52691	4.74163	0.121092	0.192639	0.561631	0.0817864	1.65752	4.88789	13.1666	1.78705	0.586404	38.6241
M. smithii ALI monoculture in MS+BHI medium (t1)	0.0218301	25.5016	17.4001	19.6405	3.11113	0	0.75673	38.9569	9.81878	429.099	35.5186	15.6138	5.63675	0.233368	0	2.65024	0	0	4.9695	1.89839	11.8905	51.0659	64.4236	2.71044	0	1.05942	2.7496	5.00865	0.0245745	0.221524	0.52845	0.00976131	2.42212	3.74715	13.5847	1.56279	0	44.7525
M. smithii ALI monoculture in MS+BHI medium (t1)	0.167289	23.6316	17.3092	19.9916	2.92357	0	2.12589	44.0204	10.0749	439.712	34.4226	16.4659	5.98089	0	0.0298286	3.11586	0.677907	0	2.22623	1.90028	12.1488	50.7662	70.6523	3.05532	0	0.819592	2.53729	4.55717	0.00152682	0.111799	0.500843	0.0576429	1.9856	4.12954	13.6142	1.85879	0.192443	37.5391
M. smithii ALI monoculture in MS+BHI medium (t1)	0.0557462	24.6327	18.5613	20.2958	3.03352	0	0.993675	43.5032	9.99118	443.004	34.853	16.8503	6.0545	0.0177099	0	3.08565	0	0	2.98477	1.95233	12.07	51.2628	71.836	3.13696	0	0.903594	2.56797	4.78038	0.000943937	0.187949	0.456115	0.024209	2.51481	3.92005	14.0456	1.80483	0.529237	39.1195
bacteroides monoculture in MS+BHI medium (t1)	0.235263	18.1611	20.1722	17.4319	8.38536	0	20.8162	53.2393	9.79138	497.784	37.3668	28.8006	5.35073	0	0.0581452	3.80876	0	0	0.739698	2.88218	8.61124	40.5887	65.2246	3.88661	0	0	2.0214	0.0240823	0	0.150586	0.0333968	35.6833	0.668924	6.07789	14.2333	3.14467	22.8854	30.2447
bacteroides monoculture in MS+BHI medium (t1)	0.407483	28.7244	21.2822	25.5558	11.1612	0	34.8745	63.9878	11.4423	511.014	39.0432	33.1205	6.65983	0.0461771	0	3.99039	0	0	0.432974	4.82246	11.0183	48.4694	57.3256	4.23843	0	0	2.41464	0.0335101	0.0475669	0.135923	0	39.856	0	6.72793	16.266	3.60895	26.229	49.2494
bacteroides monoculture in MS+BHI medium (t1)	0.292993	27.4802	20.6794	24.8736	11.4007	0	41.6962	57.6098	11.6206	547.271	44.9062	34.812	6.07401	0.065278	0.0437378	3.83075	0	0	3.00269	4.10325	10.2979	46.8741	84.8535	5.12729	0	0	2.42994	0	0.0100171	0.865597	0.0983213	36.3395	1.44858	6.52974	16.5119	3.12213	23.8587	36.0587
bacteroides monoculture in MS+BHI medium (t1)	0.285865	28.6314	21.9765	25.8609	11.3566	0	41.7788	57.7374	11.6004	552.159	50.5383	34.943	6.00015	0.179337	0	3.66375	0	0	5.3291	4.78286	11.1083	48.0516	89.5198	4.78486	0	0	2.45279	0	0.084569	1.10258	0.130924	38.8077	2.89722	7.13717	16.7399	2.82272	24.525	51.9404
bacteroides monoculture in MS+BHI medium (t1)	0	28.2569	23.5829	29.2558	11.8445	0	50.2541	62.4327	12.4003	538.088	55.1717	37.8933	7.19311	0.0134733	0.0317954	4.19606	0	0	5.10761	4.74712	12.0526	49.1227	94.0099	5.80453	0	0	2.57333	0.0378976	0	1.10515	0.0830378	40.0177	3.51815	6.99809	17.613	2.84647	24.8232	51.6475
M. smithii ALI + bacterium in MS+BHI medium(t2)	0.655635	34.6413	26.9873	36.0541	10.9111	0	77.9664	73.7241	13.8352	601.685	58.3919	71.139	7.5217	0	0	4.78803	0	0	4.22171	8.51425	8.67562	51.2665	117.726	6.55921	0	0	3.06239	0.0333645	0.0938454	1.40304	0.0620658	22.1264	4.37037	7.72541	20.5338	3.41441	0.335181	43.677
M. smithii ALI + bacterium in MS+BHI medium(t2)	0.494875	31.841	25.3844	32.7649	11.3048	0	70.1588	65.276	13.2069	585.948	57.3948	85.9888	7.13213	0	0	4.44953	0	0	3.50326	7.29888	9.32311	51.4979	101.064	6.09106	0	0	3.34106	0	0	1.45786	0.0772745	26.4378	4.18133	6.70869	19.9407	2.93706	0.128357	36.6482
M. smithii ALI + bacterium in MS+BHI medium(t2)	0.596908	34.3004	26.4	34.266	11.1611	0	70.7257	70.6178	13.4639	624.349	58.3457	87.9122	7.10362	0	0	4.63512	0	0	3.36422	7.5781	9.38711	52.6707	104.19	5.34964	0	0	3.32793	0.0767625	0.0802428	1.50722	0.012567	26.746	4.6052	7.02267	21.0026	3.24947	0.335764	33.34
M_M. smithii ALI + bacterium in MS+BHI medium(t2)	0.449236	34.2687	27.2471	37.3076	11.3819	0	84.881	74.1846	13.9555	620.72	59.9032	89.6152	8.09742	0	0	4.79497	0	0	3.18567	7.79697	9.69866	52.488	108.711	6.70228	0	0	3.48048	0	0.00673919	1.36623	0	24.4284	4.85381	6.72134	20.878	3.3479	0	33.7031
M_M. smithii ALI + bacterium in MS+BHI medium(t2)	0.462637	35.0816	26.4677	36.1838	10.6203	0	82.5418	68.9486	13.9614	615.933	60.0828	85.2056	7.51961	0.0867092	0.000405474	4.60068	0	0	3.99323	7.8006	9.57646	52.2952	106.322	5.8205	0	0	3.27299	0.0958351	0.0906473	1.47374	0.0513586	25.6947	4.86873	7.64019	20.4221	3.00056	0.400833	39.635
M_M. smithii ALI + bacterium in MS+BHI medium(t2)	0	26.0848	18.9664	21.7398	3.42477	0	0.72393	43.5865	10.5343	448.627	39.9109	16.9437	6.23803	0.0740219	0.00889417	3.03958	2.09379	0	4.89375	1.92673	12.564	51.0589	68.1086	2.63667	0	1.25467	2.289	4.72813	0.0480049	0.208657	0.730859	0.0152024	2.61028	4.3272	14.0957	1.4106	5.46008	44.0707
M_M. smithii ALI + bacterium in MS+BHI medium(t2)	0.400095	23.4045	15.9939	15.7333	3.20822	0	1.51116	36.0725	8.80174	432.787	31.6061	14.0737	4.8624	0.115698	0	1.91706	0	0	4.29033	1.84248	11.7747	47.1009	53.0941	2.55302	0.350347	0.880893	1.93716	4.59309	0	0.166167	0.591661	0.0411637	1.09405	1.59648	12.7297	1.62118	5.89114	44.7472
M_M. smithii ALI + bacterium in MS+BHI medium(t2)	0	25.671	18.2205	21.6042	3.51394	0	0	43.9266	10.164	416.008	37.595	17.0496	6.27825	0.014613	0	2.83608	2.02352	0	4.11902	2.11379	12.684	50.75	65.6934	3.21946	0.284627	0.95849	2.30508	5.12946	0.00495382	0.169216	0.751421	0.054934	2.16157	2.61507	13.8924	1.61506	5.93644	37.8868
M. smithii ALI monoculture in MS+BHI medium (t2)	0	25.7507	18.2704	21.6491	3.18607	0	0.0402191	40.1178	10.1331	461.686	37.8538	17.4763	6.23819	0.126016	0	2.91984	3.38431	0	4.61914	2.10354	12.1186	52.2276	65.2326	2.76205	0	1.00461	2.95573	5.06285	0	0.184234	0.428019	0.00740998	2.43941	3.19546	14.166	1.76429	0.38	41.7441
M. smithii ALI monoculture in MS+BHI medium (t2)	0	26.6445	18.8997	22.5584	3.12534	0	0.723817	41.8051	10.5513	575.841	39.7363	17.8135	6.5044	0.244276	0.0398826	3.05961	4.65685	0	4.61214	2.17067	12.3111	52.2294	67.2295	2.45646	0	1.14435	2.88685	5.33035	0.00147998	0.249932	0.48334	0.145796	2.7653	4.35138	14.1392	1.62353	0	41.0363
M. smithii ALI monoculture in MS+BHI medium (t2)	0	24.575	18.1913	20.5266	3.03492	0	0.404292	39.4062	10.0658	440.609	37.7311	16.6817	5.9349	0	0.0142505	2.79732	2.30283	0	4.61913	2.00671	11.9226	51.3702	64.524	2.50135	0	1.02368	2.73583	5.11208	0.00887202	0.267019	0.529436	0	2.41638	3.35945	13.8005	1.73123	0.534699	42.6535
M. smithii ALI monoculture in MS+BHI medium (t2)	0.0983499	25.1354	17.7592	20.0065	3.11164	0	0.132889	40.0098	10.0194	451.146	36.8795	17.0713	5.94285	0.0954886	0.0386158	2.65029	3.02262	0	4.13805	2.09498	11.9078	51.013	60.6003	2.51967	0	1.00987	2.72935	5.06677	0.194056	0.202232	0.518356	0.00476386	2.19364	3.16009	13.945	1.46097	0.233727	36.0738
M. smithii ALI monoculture in MS+BHI medium (t2)	0.0292219	25.5661	16.9091	19.0573	3.04754	0	0.510294	36.8712	9.54128	418.458	35.8213	15.441	5.35114	0.264339	0	2.47511	0.495278	0	4.83675	2.03925	11.6596	51.0914	56.9764	2.18981	0	0.93957	2.8011	4.74919	0.0349441	0.201511	0.405503	0.0186748	2.0475	3.32519	13.4996	1.48554	0.253667	41.7814
bacteroides monoculture in MS+BHI medium (t2)	0.476527	35.3239	28.083	38.6759	18.2699	0	91.8292	79.3613	14.4316	669.993	62.4028	66.6498	7.83367	0	0.012021	5.10017	0	0	3.29129	8.03025	10.0646	52.633	114.25	6.80696	0	0	3.06637	0.0256548	0	1.59388	0.116235	21.5323	5.21192	7.64848	21.3975	3.54886	29.0294	35.8413
bacteroides monoculture in MS+BHI medium (t2)	0.533553	31.9979	26.752	34.8065	17.4172	0	80.2251	76.9262	13.5591	585.951	57.7629	62.0189	7.19024	0	0	4.83524	0	0	2.23563	7.26775	9.66203	49.1667	107.289	6.6212	0	0	2.51252	0	0.351009	1.41994	0.0723899	19.282	4.50755	6.57838	20.1936	3.18776	28.2873	27.3575
bacteroides monoculture in MS+BHI medium (t2)	0.619282	31.3962	26.7461	33.2517	18.7787	0	70.3961	75.6685	13.693	637.186	58.471	68.4647	6.80434	0	0	4.81301	0	0	2.2883	7.3142	9.7234	50.3455	106.065	6.0479	0	0	2.65601	0.019362	0	1.35429	0.0463707	20.1803	4.33469	7.08104	20.3863	3.08195	28.8125	27.6953
bacteroides monoculture in MS+BHI medium (t2)	0.724312	32.2985	23.9194	28.1662	18.7361	0	59.4578	68.9251	12.3578	633.603	46.5169	62.5722	6.24814	0	0	3.65214	0	0	3.01675	7.68414	8.22307	49.5185	94.8974	6.46179	0	0	2.53394	0	0	1.44285	0.008807	21.5006	3.66835	5.54073	20.1023	3.06777	31.2941	27.4825
bacteroides monoculture in MS+BHI medium (t2)	0.633063	34.7756	28.0883	39.4138	19.4101	0	94.7916	79.8585	14.2909	618.428	59.9064	70.5654	8.3055	0	0	5.22356	0	0	2.20305	7.62756	10.4711	52.1298	114.234	8.0957	0	0	2.81532	0.0519236	0	1.51667	0.0135476	19.8956	5.32143	7.21742	21.4831	3.49538	29.8233	27.3619
E. coli + M. smithii ALI experiments
Blank MS + BHI medium (t-1)	0	25.8233	18.5727	22.3281	3.47027	0	1.99231	44.9166	10.7234	466.562	39.3666	16.4009	5.96817	0.112078	0.0548706	3.01606	0	0	4.36519	2.07111	13.0162	52.694	70.0859	2.47732	0	0.549036	2.31827	6.13735	0	0.171774	0.71296	0	2.69665	4.93534	13.7363	1.69345	4.02483	39.4112
Blank MS + BHI medium (t-1)	0.0776001	24.3833	17.3021	20.9541	3.28855	0	1.92629	41.6418	10.5176	406.149	37.5513	15.678	5.48344	0.0383165	0.0438418	2.91447	0	0	3.87072	1.83191	12.6995	50.357	67.4312	2.67596	0	0.375365	2.1024	5.96604	0.0144621	0.197643	0.730501	0.00680893	2.54493	5.29592	13.007	1.60096	4.23546	36.4838
Blank MS + BHI medium (t-1)	0	24.0156	18.3852	21.2652	3.26872	0	1.73617	46.378	10.8083	434.355	39.3596	16.668	5.79236	0.00818866	0.0372392	3.15202	0	0	3.57844	1.9628	12.9525	51.8237	70.8034	2.65609	0	0.459198	2.13559	6.15732	0	0.147144	0.703768	0.0891913	2.55192	5.164	13.5149	1.64255	4.01288	36.2491
M. smithii ALI in MS+BHI medium (t0)	0	25.0081	17.8467	21.6576	3.20545	0	1.82201	44.6981	10.7059	420.09	39.8627	17.3518	5.80968	0.0425906	0.0876799	2.99985	0	0	4.69346	2.03341	13.0648	52.7981	69.0265	2.48093	0	0.481754	2.33649	5.85605	0.0178957	0.177441	0.685288	0.125517	2.58235	4.61944	13.6045	1.33064	0.0588845	39.8901
M. smithii ALI in MS+BHI medium (t0)	0.254159	23.4659	15.6925	18.1689	3.00194	0	1.08695	38.8407	9.56197	368.635	36.868	14.8167	4.80393	0.0694535	0	2.53799	0	0	5.7523	1.81236	11.9863	50.1368	61.9521	2.12891	0	0.434006	2.17028	5.51182	0	0.240684	0.586076	0.0218776	2.1736	5.39598	12.8231	1.51159	0.241193	54.0699
M. smithii ALI in MS+BHI medium (t0)	0.112528	25.737	16.3295	19.0667	2.82004	0	1.33245	38.8175	10.6751	456.587	36.3458	15.3868	5.11019	0.154398	0.0408209	2.7611	0	0	5.30089	2.17199	11.7785	51.2189	104.068	1.89997	0	0.536929	2.86584	5.86961	0	0.112449	0.655887	0.0179178	2.40547	5.05988	13.8393	1.67924	0.381201	47.5788
M. smithii ALI in MS+BHI medium (t0)	0	21.9506	16.4146	19.3191	2.58564	0	2.36103	39.8383	10.0612	435.017	35.5027	16.2983	5.66374	0	0	3.04352	0	0	3.69472	1.93702	11.3597	47.456	110.203	2.36641	0	0.531561	2.53786	5.4031	0.0402818	0.143807	0.671274	0	2.24559	4.72265	13.0385	1.47442	0.294711	37.1463
M. smithii ALI in MS+BHI medium (t0)	0	25.31	17.0927	20.6903	2.97387	0	2.2919	41.9523	10.8358	461.811	37.1064	16.8817	5.86579	0.122768	0	2.96301	0	0	4.02654	2.16091	12.0642	50.9792	112.484	2.25057	0	0.588784	2.89833	5.67958	0.0614804	0.147232	0.672798	0.0324038	2.58967	5.06786	13.7851	1.7016	0.170619	38.191
M. smithii ALI monoculture in MS+BHI medium (t0)	0.0192016	23.6521	17.5674	21.2259	3.12664	0	2.09902	42.751	10.4902	411.537	39.9487	16.9877	5.7315	0	0.0448116	3.00208	0	0	4.7079	1.83261	12.9535	52.4709	70.4748	2.53557	0	0.547753	2.35279	5.89583	0.022671	0.10189	0.658931	0.000202586	2.49988	5.55627	13.4497	1.66239	0.394386	44.7517
M. smithii ALI monoculture in MS+BHI medium (t0)	0	22.8202	18.638	20.5386	3.05468	0	1.36985	46.8506	10.0853	414.627	51.3833	17.2676	5.78285	0.0202734	0.0104934	3.28145	0	0	6.15436	2.19126	12.6769	53.0441	86.3767	2.64247	0	0.568006	2.15424	6.78813	0.0127318	0.1387	0.626279	0.124514	2.51264	5.84375	14.2443	1.56474	0.42799	58.4577
M. smithii ALI monoculture in MS+BHI medium (t0)	0	25.0659	16.9701	20.2297	2.88876	0	2.04605	41.2836	10.5595	475.983	37.5578	16.6162	5.80067	0.166465	0	2.96972	0	0	4.84675	2.1706	11.9883	51.0594	111.528	2.22035	0	0.504106	2.79471	5.91487	0.12619	0.186014	0.670806	0.152861	2.4765	4.89854	13.9954	1.77748	0.424822	45.2635
M. smithii ALI monoculture in MS+BHI medium (t0)	0	25.5447	16.942	19.3575	2.80477	0	1.53324	40.8297	10.738	471.661	37.2303	16.1397	5.42783	0.115013	0	2.83918	0	0	5.42606	2.23822	11.8802	51.3902	108.273	2.1146	0	0.483388	2.87951	6.1134	0.0446301	0.227964	0.625245	0	2.45072	5.0879	14.1556	1.71016	0.882543	49.9116
M. smithii ALI monoculture in MS+BHI medium (t0)	0	26.5367	17.3793	21.747	3.04599	0	2.58796	41.1657	10.9148	468.657	38.4798	17.1182	6.17719	0.190213	0.0860339	3.21123	0	0	4.68773	2.35556	12.3753	52.2297	116.194	2.58529	0	0.717133	2.96976	6.1418	0.0686667	0.188864	0.556087	0	2.81034	5.21475	14.3684	1.71622	0.528973	46.1286
M. smithii ALI + Ecoli in MS+BHI medium (t1)	0.642504	29.4627	22.7785	27.0516	9.90483	0	6.03505	54.4414	12.5913	1194.25	40.9402	210.827	6.2644	0.0853093	0.0454253	3.96104	0.612223	2.68179	0	15.565	0.97887	50.6311	100.318	2.87451	0	0.0142145	0.0672941	0	0.0528224	0.0148208	0	0.607934	2.87653	7.14342	12.8304	0	0.238469	1.31066
M. smithii ALI + Ecoli in MS+BHI medium (t1)	0.588376	24.8547	22.327	23.8437	8.80124	0	5.18087	53.4144	12.0954	1177.58	39.0273	201.861	5.73612	0	0.0144688	3.93855	1.0395	2.81731	0	14.3355	0.869093	48.2228	101.342	2.62718	0	0.139675	0.0858276	0	0.0441688	0.126643	0	0.22649	2.199	6.45904	12.2498	0	0.795591	1.81733
M. smithii ALI + Ecoli in MS+BHI medium (t1)	0.706017	29.3153	23.2983	27.6073	10.2392	0	6.25599	55.9565	12.5197	1235.25	41.5137	216.559	6.4747	0	0	4.15584	0.296334	3.88586	0	15.9452	0.947113	51.398	103.467	3.25169	0	0	0	0	0.138287	0.157679	0.00125537	0.70537	2.83715	6.8258	13.2358	0	0.266697	2.27052
M. smithii ALI + Ecoli in MS+BHI medium (t1)	0.635308	27.3599	21.4899	24.8339	8.16916	0	6.04957	49.4902	11.7707	1123.07	38.2281	196.455	5.5645	0.0701687	0.0624116	3.63671	1.34692	3.33503	0	14.2056	0.927352	47.8049	95.3559	2.53203	0	0	0.0447669	0	0.034569	0.127079	0	0.163499	2.57106	6.5974	12.2558	0	0.956511	1.12667
M. smithii ALI + Ecoli in MS+BHI medium (t1)	0.7273	27.2599	21.2358	22.3935	8.88621	0	4.74564	47.6381	11.539	1154.29	38.1029	199.419	4.9703	0.00300834	0	3.46045	0.769362	0.719143	0	14.3206	0.780079	49.1827	92.3408	2.36496	0	0.0880127	0	0	0	0.165783	0	0.33993	2.50469	6.35468	12.5356	0	0.663888	0.811238
M. smithii ALI monoculture in MS+BHI medium (t1)	0.18587	23.9104	16.6993	20.5616	3.08824	0	1.54579	40.9972	10.1514	400.604	40.1748	17.0892	5.61173	0.050915	0	3.11958	0	0	4.6864	1.95854	12.8326	53.0093	71.4202	2.69345	0	0.602336	2.25942	6.0946	0.0559392	0.16753	0.277184	0	2.55014	5.16694	13.8676	1.64476	0.359684	47.8318
M. smithii ALI monoculture in MS+BHI medium (t1)	0.15073	24.2145	16.7149	21.6061	3.05593	0	2.44157	41.1031	10.3939	360.326	40.0234	16.9529	5.69859	0.140491	0.167626	2.96368	0	0	4.7428	1.96238	13.0488	52.177	68.7774	2.57291	0	0.351188	2.31313	6.10318	0	0.179759	0.574518	0	2.5928	5.33403	12.901	1.59144	0.219534	43.2264
M. smithii ALI monoculture in MS+BHI medium (t1)	0	25.5146	17.3743	21.2879	2.73387	0	2.6081	41.5532	10.797	445.332	39.8762	17.6125	6.18131	0.0635609	0	3.12472	0	0	5.91861	2.19739	12.1801	52.2994	117.807	2.41906	0	0.613887	2.94547	6.33666	0.248584	0.208866	0.646458	0	2.65836	5.52855	14.2218	1.77741	0	54.4987
M. smithii ALI monoculture in MS+BHI medium (t1)	0.0510157	23.7845	16.2895	18.8995	2.77102	0	1.63032	40.016	10.2269	443.422	36.863	16.8728	5.4412	0.0882455	0	2.86105	0	0	3.68924	2.17344	11.5566	49.6626	105.755	2.072	0	0.59837	2.75352	5.41703	0.197598	0.150411	0.51771	0	2.28819	4.73784	13.4383	1.59607	0.465259	35.243
M. smithii ALI monoculture in MS+BHI medium (t1)	0	25.5333	16.3982	19.8301	3.09479	0	2.04993	38.5093	10.4426	439.149	37.7286	16.7597	5.60072	0.137787	0	2.90225	0	0	5.44293	2.22221	12.0877	51.0928	107.377	2.23827	0	0.600685	2.93729	5.86884	0.0124657	0.0676752	0.516647	0.00888722	2.49436	4.80599	14.0019	1.61704	0.014665	50.6409
Ecoli monoculture in MS+BHI medium (t1)	0.615378	31.5305	21.4885	26.5177	10.0539	0	8.06295	53.6832	12.1234	1169.93	38.6475	210.939	5.19314	0.312668	0.0110355	3.87159	0	5.99239	0	15.2522	0	49.5611	105.228	2.2392	0	0.000632461	0.0544447	0.0403324	0	0.110595	0.0279012	0.0575542	2.54867	6.81078	15.5802	1.41882	316.719	0.828749
Ecoli monoculture in MS+BHI medium (t1)	0.653467	24.1941	20.1691	18.6569	9.13511	0	5.00068	52.3171	11.407	1183.64	37.2834	196.62	4.92163	0	0	3.49169	0	7.83245	0	13.2698	0	48.1674	96.2595	2.4641	0	0	0.0783192	0.0668135	0.0773449	0.0303	0	0.00430431	1.3165	7.29993	15.042	1.6039	324.514	1.37335
Ecoli monoculture in MS+BHI medium (t1)	0.485805	28.5248	22.7866	26.4138	10.1298	0	8.42783	58.5005	12.3015	1232.59	39.9928	219.635	6.22183	0.079048	0.00599459	4.16712	0	10.5822	0	15.5622	0	50.8138	108.537	3.03767	0	0.0574978	0.0104013	0.06207	0.207996	0.0651917	0.0575802	0.0933453	1.79065	7.23473	15.4872	1.25952	264.934	2.54917
Ecoli monoculture in MS+BHI medium (t1)	0.663999	27.4508	22.3596	23.7484	9.92981	0	6.79541	57.2561	12.487	1223.81	39.7045	215.858	5.47788	0.149444	0	4.02305	0	9.15698	0	14.7692	0	50.1994	106.961	2.46726	0	0.147363	0.00525012	0	0.0142035	0.0671296	0.00626009	0.0744367	1.79055	7.89733	15.9817	1.49616	336.933	1.17957
Ecoli monoculture in MS+BHI medium (t1)	0.493069	28.2108	22.5127	25.4225	9.82395	0	8.45183	57.8234	12.236	1207.43	39.3525	211.042	6.04749	0	0.0377565	4.0856	0	12.309	0	15.2207	0	49.4518	106.907	2.90487	0	0	0.0458007	0.0551278	0	0	0.0172202	0.0154821	1.68415	7.73901	15.734	1.54364	335.459	1.46943
M. smithii ALI + Ecoli in MS+BHI medium(t2)	0.785873	30.404	26.0298	28.0144	11.1498	0	5.20016	59.6835	13.8366	1262.46	44.9688	245.268	6.02392	0.16817	0.0675416	4.30496	1.6358	4.54181	0	15.6952	1.39589	52.6652	104.252	2.76195	0	0.142516	0.101059	0.0202259	0.113166	0.0130563	0	0.117449	2.95772	8.73071	13.9746	0	0.100788	0.615909
M. smithii ALI + Ecoli in MS+BHI medium(t2)	0.810286	33.0436	25.2258	27.9689	11.7974	0	2.17259	58.2598	13.2252	1303.95	37.349	182.509	5.72368	0.281379	0	3.7047	0	3.8505	0	15.6626	1.37689	53.2557	89.2497	2.30898	0	0.00230966	0.175104	0.0987912	0.0688571	0	0	0.405816	3.14472	8.27177	13.5662	0	0.877341	0.927982
M. smithii ALI + Ecoli in MS+BHI medium(t2)	0.761877	29.2003	27.6456	29.9704	10.3955	0	6.31639	60.2084	13.8469	1303.77	46.5609	248.059	6.36857	0	0.0838127	4.5889	1.01064	5.48251	0	15.4628	0.930132	52.5873	117.103	3.50577	0	0.0897494	0	0.045971	0.219893	0.0483664	0.0186835	0.584341	2.81734	8.14843	14.0179	0	0.481524	1.19586
M. smithii ALI + Ecoli in MS+BHI medium(t2)	0.743852	32.0001	23.2872	25.732	11.755	0	4.84312	54.741	13.2997	1199.16	41.8159	225.831	5.35639	0.100913	0	3.72145	0	2.45828	0	15.1583	1.22412	52.0706	89.5559	2.6044	0	0	0	0	0.266244	0.0691444	0	0.349335	3.06796	7.93664	13.6304	0	0.122525	0.792558
M. smithii ALI + Ecoli in MS+BHI medium(t2)	0.672269	33.3801	26.5289	31.9745	10.9802	0	7.78152	60.3206	14.0698	1289.84	45.3053	251.967	6.52635	0.170895	0.0133681	4.4055	1.02091	5.45391	0	16.4977	1.29466	53.3979	112.463	2.83121	0	0.0739111	0.00866436	0.0289189	0.336941	0.021758	0.109662	0.513049	3.41542	8.1546	13.838	0	0.506521	0.713508
Blank MS + BHI medium (t2)	0.216517	24.2417	17.6648	20.3863	3.25367	0	1.81085	44.0909	10.5597	468.785	38.3994	15.9505	5.31877	0.117331	0	3.06738	0	0	4.2837	1.87887	12.9176	51.8758	70.7163	2.49071	0	0.502675	2.21298	5.80713	0	0.225671	0.674597	0	2.42646	5.63478	13.5598	1.68421	4.09164	43.8909
Blank MS + BHI medium (t2)	0.199787	23.4874	17.5894	20.4268	3.23851	0	1.62933	44.2062	9.99392	419.429	40.3513	15.8457	5.33128	0	0.0455377	3.03911	0	0	6.98535	2.04518	12.7564	51.3834	76.7172	2.57965	0	0.512412	2.22274	6.44116	0.0888989	0.155796	0.695362	0.0113105	2.36219	5.35916	13.5735	1.52022	4.53217	66.2268
Blank MS + BHI medium (t2)	0.348702	25.6702	16.721	17.8915	3.35506	0	0.314759	41.7527	10.1255	433.273	37.3976	14.0751	4.54655	0.236309	0	2.65546	0	0	6.65559	2.0133	12.8066	52.7017	65.4067	1.89108	0	0.472785	2.15212	6.01023	0.0926225	0.163388	0.639875	0.125396	2.17122	5.28841	13.6486	1.56606	4.27551	60.7687
M. smithii ALI monoculture in MS+BHI medium (t2)	0.26079	23.0728	15.5892	17.57	3.07357	0	0.97885	37.6028	9.37802	371.293	39.9896	15.6017	4.91553	0	0.0147817	2.68391	0	0	7.21568	2.01517	12.3476	51.7843	63.7273	2.20921	0	0.533309	2.22848	5.64413	0.0872606	0.103701	0.483333	0.0280752	2.15211	5.35355	13.1931	1.33701	0.0325734	65.8696
M. smithii ALI monoculture in MS+BHI medium (t2)	0	22.5987	17.1776	20.1153	2.86945	0	1.49153	40.6238	9.57855	361.555	42.3958	17.2516	5.66339	0	0.0644768	3.09124	0	0	6.86449	2.02943	12.4615	52.6764	77.8073	2.84894	0	0.548245	2.13537	6.57778	0	0.0696418	0.378607	0.0954099	2.51186	4.83141	13.5208	1.48279	0.0780759	65.2659
M. smithii ALI monoculture in MS+BHI medium (t2)	0	25.4454	16.6496	19.161	2.56012	0	1.46284	36.4037	10.073	420.805	49.4809	16.5894	5.64092	0.086267	0	2.88329	0	0	5.2731	2.66243	11.7626	52.4321	115.813	2.15788	0	0.744782	2.91662	6.54849	0	0.0267116	0.486371	0	2.5415	5.43727	14.4084	1.78318	0.144801	46.6223
M. smithii ALI monoculture in MS+BHI medium (t2)	0.256603	25.4789	15.3893	17.8828	2.92406	0	0.717498	36.7866	10.0704	433.941	37.3166	16.3862	4.96604	0.198255	0	2.71081	0	0	5.58728	2.22041	11.5682	51.2745	100.533	1.62872	0	0.526962	2.76217	5.69668	0	0.158031	0.402663	0.0978818	2.38157	4.38379	13.8137	1.5771	0.224274	51.7088
M. smithii ALI monoculture in MS+BHI medium (t2)	0.194411	25.321	15.6341	18.2483	2.84534	0	1.05929	37.7401	10.0625	429.853	35.8696	16.3764	4.94802	0.174711	0.0916869	2.59299	0	0	5.68212	2.1542	11.6266	50.0344	100.648	1.94079	0	0.586493	2.90421	5.72567	0	0.179448	0.278545	0.161676	2.35885	5.18056	13.3482	1.68546	4.36973	51.3547
Ecoli monoculture in MS+BHI medium (t2)	0.644124	30.1885	23.5429	25.5968	10.1983	0	7.58172	58.9685	12.6404	1253.82	40.5722	231.427	5.41593	0.197684	0	4.10537	0	9.77096	0	15.1676	0	50.1878	107.466	2.67856	0	0.00824503	0	0	0	0.0543693	0	0.00608808	1.89041	8.28678	13.0946	0	308.831	1.8317
Ecoli monoculture in MS+BHI medium (t2)	0.652711	30.1693	24.6006	27.2426	10.3201	0	8.05716	61.3149	13.0298	1273.2	41.1035	237.096	6.09225	0.0685873	0.0630856	4.29272	0	11.4447	0	15.4455	0	51.7779	109.752	2.93663	0	0.00248746	0.0435751	0	0	0	0.0697409	0.00612816	1.79667	7.10472	13.0646	0	332.802	1.78275
Ecoli monoculture in MS+BHI medium (t2)	0.554093	31.5382	25.2707	28.5231	10.8445	0	8.76378	64.2488	13.4074	1294.9	42.4025	247.737	6.27573	0.146469	0.124951	4.37799	0	12.7434	0	16.0388	0	52.2922	112.58	2.97288	0	0	0	0.030468	0.243436	0	0	0.0379155	1.9522	8.37322	13.2879	0	246.766	3.04264
Ecoli monoculture in MS+BHI medium (t2)	0.697397	28.4484	23.1757	23.9604	9.95616	0	6.42031	57.811	12.4315	1257.67	39.3225	225.543	5.15743	0.150794	0.0165635	4.02924	0	8.3762	0	14.6135	0	49.4149	105.396	2.54095	0	0	0	0.000686415	0	0.0217356	0	0.156828	1.78274	7.58793	13.8479	0.371063	366.641	1.80315
Ecoli monoculture in MS+BHI medium (t2)	0.60447	30.2751	23.5344	26.2244	10.2031	0	8.05027	58.4955	12.8749	1258.29	40.5416	234.143	5.73647	0.132205	0.0265357	4.1077	0	9.70348	0	15.1475	0	49.9924	107.978	2.74247	0	0	0	0	0	0.0393293	0	0	1.99238	7.61804	13.9069	0.433647	334.677	1.56965
F. nucleatum + M. smithii experiments
Blank MS + BHI medium (t-1)	0	23.3351	18.7211	20.171	2.79952	0	0.592061	42.7471	9.91379	526.31	40.3027	17.9797	5.6202	0.0443686	0.219096	2.91766	9.30147	0	5.29859	2.28936	12.5202	61.7963	55.0882	1.64774	0	0.80389	4.007	4.33961	0	0.189484	0.689759	0.0868546	1.7246	3.38794	13.2855	1.50279	4.70421	47.875
Blank MS + BHI medium (t-1)	0	26.0295	19.152	22.5363	3.06769	0	0	42.7989	10.1129	536.004	42.3572	18.7544	6.22772	0.149198	0.0874931	2.99515	12.076	0	6.60552	2.39273	13.1587	62.3705	56.0629	1.36948	0	0.866692	4.12067	4.53149	0.00953752	0.118917	0.568857	0.0587766	1.78806	2.89732	13.4095	1.35613	4.77926	53.8439
Blank MS + BHI medium (t-1)	0	25.5356	19.0743	20.9137	3.12248	0	2.4278	43.1075	9.73774	538.363	51.2144	18.3917	5.87939	0.11269	0	2.76552	11.8017	0	6.87421	2.69091	13.1619	63.7651	40.0474	1.07865	0.312936	1.20129	4.15019	4.81707	0	0.171255	0.637596	0	0.919342	0	14.3641	1.40542	4.90336	54.1728
M. smithii ALI in MS+BHI medium (t0)	0.0107106	25.2133	17.5554	18.5202	3.09495	0	0.741238	37.6201	9.65034	531.304	40.1267	16.5937	5.00548	0.160292	0.0642558	2.47398	6.4727	0	6.38463	2.27572	12.548	59.8009	41.4286	1.12775	0	0.738908	3.7024	4.21294	0	0.214059	0.51394	0.139472	1.2687	2.83747	13.2377	1.36934	0.418947	59.6292
M. smithii ALI in MS+BHI medium (t0)	0	24.5251	18.9426	21.7411	3.12539	0	0.384666	44.035	10.7245	547.777	41.9124	18.7026	5.9993	0.0875004	0.188978	3.0854	9.88911	0	6.19765	2.23797	12.822	60.2432	60.3601	1.9969	0	0.90236	3.82956	4.93145	0	0.190654	0.493749	0.00840475	2.14625	2.95668	13.2786	1.41756	0.313457	52.4957
M. smithii ALI in MS+BHI medium (t0)	0	24.7884	17.5814	19.7062	2.97132	0	0.245097	39.5491	9.9588	503.7	40.0742	16.9981	5.45476	0.154927	0.187014	2.65498	7.37385	0	7.03823	2.15223	12.2613	59.4256	50.1853	1.66023	0	0.719767	3.70348	4.6592	0	0.160135	0.545978	0.0377795	2.15228	3.58002	12.8217	1.30507	0.095568	58.1854
M. smithii ALI in MS+BHI medium (t0)	0.0217607	24.0151	17.2697	19.1612	2.93993	0	0.338219	36.1743	9.41165	453.282	38.8606	16.5918	5.22109	0.165226	0.0826956	2.49534	8.38939	0	5.92147	2.19495	11.9098	57.5182	45.3102	1.22539	0	0.66392	3.6619	4.29453	0	0.105542	0.48014	0.0495082	1.50811	2.60606	12.4724	1.26697	0.152983	52.0634
M. smithii ALI in MS+BHI medium (t0)	0	24.7226	18.4112	21.3278	3.1258	0	0	42.515	10.1467	523.925	42.4162	17.95	5.95898	0.100464	0.10525	2.95661	10.1106	0	7.68549	2.27719	12.668	59.4395	56.9404	1.69345	0	0.944442	3.59944	4.91982	0	0.108141	0.564658	0	1.99674	2.89472	13.5016	1.62381	0.0467469	62.5245
M. smithii ALI monoculture in MS+BHI medium (t0)	0.134467	23.0361	17.4044	19.5485	2.87277	0	2.24036	46.3157	10.2805	538.395	37.0897	17.6468	5.34164	0.118996	0.242808	3.09029	0.210891	0	2.77274	2.32819	13.2852	59.5149	69.9498	2.6693	0	0.616676	3.71285	4.80011	0.0398039	0.115911	0.523852	0.140398	2.15123	5.23766	13.0301	1.47883	0.167556	42.5604
M. smithii ALI monoculture in MS+BHI medium (t0)	0	25.2448	18.9283	22.0907	3.10658	0	1.69916	49.4108	10.2444	543.338	36.7109	18.9154	6.44478	0	0.0724323	3.24821	0	0	3.56905	2.37979	13.2183	60.7512	88.8535	3.33463	0	0.871922	3.4714	5.22026	0.0624627	0.173244	0.590714	0.00963622	2.64772	5.03463	14.0472	1.59559	0.194093	60.1531
M. smithii ALI monoculture in MS+BHI medium (t0)	0.142229	23.436	17.2468	20.1195	2.86826	0	2.71334	47.4241	10.0923	533.625	36.858	17.6987	5.78485	0	0.154855	3.11801	0	0	3.18339	2.17633	13.4705	59.0033	71.5773	2.88327	0	0.777194	3.5489	4.78572	0	0.222558	0.586072	0.0230933	2.17152	4.73307	13.1577	1.55392	0.321969	49.1937
M. smithii ALI monoculture in MS+BHI medium (t0)	0.189359	25.2766	17.7723	21.7855	3.08911	0	2.82383	48.1016	10.5423	508.589	38.14	18.2041	5.9312	0.208734	0.114067	3.22757	0	0	3.18449	2.42559	14.0273	60.3521	73.2436	2.86601	0	0.65766	3.55223	5.10579	0	0.0994065	0.579737	0.0894388	2.48092	5.59546	13.4956	1.64096	0.455214	44.6127
M. smithii ALI monoculture in MS+BHI medium (t0)	0.150622	23.7892	16.3842	19.1778	2.92612	0	2.322	43.5705	9.64948	518.503	35.9822	16.3685	5.26898	0.155896	0.088974	2.88509	0	0	4.37063	2.37246	13.2932	60.1405	71.8897	2.63593	0	0.8524	3.50069	5.01666	0	0.112131	0.525177	0.0038544	2.17659	5.49145	13.175	1.65584	0.324119	64.0006
M. smithii ALI + Fusobacterium in MS+BHI medium (t1)	271.914	34.3068	28.1078	28.7491	17.2109	0	7.28887	93.5617	14.6252	1033.74	5.03286	19.9496	0.30406	0	0	0.202236	2.01497	0	0.000198246	9.67222	0.223783	62.1818	112.132	3.98162	0	0.870779	3.91119	0.756936	0.128324	0	0.219712	0.045571	1.67246	2.52808	13.0087	0	0.484224	0.154968
M. smithii ALI + Fusobacterium in MS+BHI medium (t1)	280.157	31.8886	30.2612	29.5044	17.4201	0	7.69842	100.633	14.8526	1045.61	4.66225	20.8563	0.260722	0	0	0.425085	0	0	0	9.49459	0.432726	63.2722	120.252	4.18239	0	0.945556	3.97949	0.649338	0	0	0.271516	0	1.04868	2.15133	12.9375	0	0.624	0.635221
M. smithii ALI + Fusobacterium in MS+BHI medium (t1)	282.391	32.4376	28.7753	27.1904	17.7889	0	6.24451	92.1037	14.9163	1071.64	5.07162	20.4542	0.0965328	0	0.0279656	0.397996	1.50098	0	0.201657	9.18716	0.315309	63.3917	116.61	4.59769	0	0.975034	3.98536	0.50589	0	0.0572604	0	0.0134225	1.16812	2.80445	13.3782	0	0.721691	1.73215
M. smithii ALI + Fusobacterium in MS+BHI medium (t1)	292.79	34.545	31.7953	32.6752	18.8321	0	7.91348	104.619	15.2531	1083.12	4.97653	22.0651	0.306246	0	0	0.444146	1.63477	0	0.0225908	10.3056	0.486367	65.7988	130.053	5.22351	0	1.18845	4.28253	0.751986	0.21063	0.0371554	0.0652939	0	1.71646	2.73046	14.2967	0	0.539384	1.00367
M. smithii ALI + Fusobacterium in MS+BHI medium (t1)	295.314	36.1064	31.6383	35.0406	18.7564	0	9.78118	102.394	15.7464	1121.09	5.40343	22.2616	0.273117	0	0	0.442441	0.940139	0	0	10.3718	0.526722	63.8351	129.715	5.31469	0	1.2241	4.17127	0.720122	0.103028	0.054948	0.0311725	0	1.49293	2.49932	13.9069	0	0.749631	0.993653
M. smithii ALI monoculture in MS+BHI medium (t1)	0.339695	16.4627	10.6533	10.1003	2.09531	0	0.703611	27.2438	7.5881	402.041	25.5019	10.456	3.21414	0.140408	0	1.63556	0	0	2.1846	1.62032	9.30324	45.7716	43.4201	1.76678	0	0.454961	2.64377	3.14184	0.10312	0.132677	0.194896	0.132441	1.2985	4.10742	10.3479	1.29697	0.474925	43.9459
M. smithii ALI monoculture in MS+BHI medium (t1)	0.0155712	22.0548	18.2472	20.3911	2.9562	0	1.92616	46.4397	9.87815	550.111	40.1969	18.2563	5.86976	0	0	3.16716	0	0	2.33046	2.30944	13.2322	60.5282	88.5429	2.93275	0	0.856942	3.44257	5.29559	0.034512	0.230359	0.183211	0.042991	2.12362	5.27058	13.7038	1.59278	0.380749	50.3857
M. smithii ALI monoculture in MS+BHI medium (t1)	0.325157	24.0888	16.8031	19.0109	3.01052	0	2.04264	42.395	10.0456	543.257	35.9655	17.1417	5.40445	0.180153	0	2.91325	0	0	2.99213	2.28107	13.3215	60.3528	71.2297	2.77258	0	0.832254	3.56493	4.86492	0.0129576	0.141991	0.309694	0.0765751	2.1923	5.00679	13.3428	1.48201	0.336185	53.0101
M. smithii ALI monoculture in MS+BHI medium (t1)	0.351974	25.3312	16.8427	19.0995	3.17857	0	1.3748	43.6511	9.99536	518.427	36.2991	17.025	5.22051	0.13813	0	2.91832	0	0	3.77733	2.43165	13.5722	61.0989	75.3449	2.64831	0	0.954639	3.60384	5.328	0	0.191036	0.259577	0.0557665	2.40608	4.73614	13.8217	1.55698	0.46482	64.9616
M. smithii ALI monoculture in MS+BHI medium (t1)	0.138164	22.5514	16.551	18.6652	2.96802	0	2.05256	41.9868	9.60055	531.715	35.7151	16.9254	5.26354	0.0896253	0	2.91229	0	0	2.72686	2.24329	12.8567	60.0518	69.7035	2.79448	0	0.678889	3.30572	4.82347	0.00488764	0.152344	0.388541	0.0433346	2.05968	4.65513	12.9285	1.59706	0.169885	49.5869
Fusobacterium monoculture in MS+BHI medium (t1)	37.9999	26.7875	21.1312	22.5534	4.02141	0	4.03692	55.158	11.3063	726.341	16.3524	18.9302	5.95928	0.0996707	0	3.14412	2.3523	0	2.80649	14.1913	0.711972	64.3768	81.2571	3.04502	0	0.844087	4.10504	5.1023	0.0436374	0.140717	0.180112	0	2.37218	4.10212	14.2476	1.45877	27.5547	51.515
Fusobacterium monoculture in MS+BHI medium (t1)	27.1467	25.1172	20.5583	21.9095	3.60731	0	4.04739	52.4834	10.8018	641.783	21.0112	18.5024	5.95641	0.0660727	0.0104699	3.27924	2.7112	0	2.74222	13.8667	0.96838	61.0128	79.7888	3.17759	0	1.0525	3.63212	4.93224	0.114981	0.103826	0.260137	0.140223	2.30824	4.2511	14.0513	1.69552	22.5565	53.9748
Fusobacterium monoculture in MS+BHI medium (t1)	37.9431	24.1987	19.4256	18.884	3.86152	0	2.62249	50.4553	10.5914	713.528	13.8017	17.1886	5.22453	0.0826451	0.0288177	2.81945	0	0	2.65242	13.0919	0.592685	60.5166	75.0439	2.88447	0	0.991054	3.54449	4.71407	0	0.119297	0.205784	0	2.00476	4.39324	13.4092	1.5918	29.1572	51.2685
Fusobacterium monoculture in MS+BHI medium (t1)	37.5233	26.7267	20.565	22.3263	3.97322	0	4.00096	52.8714	11.107	722.179	15.8896	18.5875	5.83076	0.0719566	0.0676124	3.13608	0.586301	0	2.67051	13.939	0.7774	64.2543	79.8715	2.99659	0	0.922094	4.04984	4.91343	0.0817682	0.0680426	0.124993	0.01766	2.42003	4.17242	14.1472	1.49934	28.0776	53.5705
Fusobacterium monoculture in MS+BHI medium (t1)	33.5137	18.0608	19.8516	16.6175	3.23287	0	2.8342	51.2996	9.89635	673.193	13.7813	17.586	5.01944	0	0.189921	3.16923	4.24603	0	1.87839	11.2294	0.917793	58.1547	70.8102	2.61846	0	0.683583	3.23608	3.94223	0.222886	0.0143966	0.299113	0.0442543	1.21924	4.14884	12.4058	1.27382	23.8235	41.463
M. smithii ALI + Fusobacterium in MS+BHI medium(t2)	398.841	46.6467	38.3489	40.9762	22.2941	0	2.0696	114.32	18.8741	1159.24	8.14863	23.1972	0.740593	0	0.106271	0.267934	0	0	0	10.5909	0.49866	69.5828	148.372	6.37081	0	1.21131	4.70043	0.0554812	0.214877	0.0231283	0	0.112166	1.92536	2.47493	17.9301	0	0.889956	0
M. smithii ALI + Fusobacterium in MS+BHI medium(t2)	399.526	42.9579	39.6995	39.4614	22.5564	0	2.67472	120.255	18.9196	1194.99	7.73736	23.7527	0.49501	0	0.0189005	0.241136	0	0	0.109224	10.469	0.599257	69.8527	157.21	7.25797	0	1.22508	4.5085	0.0619539	0	0	0.0144034	0.153966	1.73153	2.49628	17.824	0	0.727276	0.470991
M. smithii ALI + Fusobacterium in MS+BHI medium(t2)	385.829	38.5453	41.0561	38.9772	21.6974	0	3.1014	124.382	18.9193	1190.83	6.93834	24.5725	0.787002	0	0.0887268	0.395674	0.435222	0	0	9.63564	0.550811	69.1477	157.757	7.06032	0	1.09128	4.67911	0.013682	0.142814	0.0813186	0	0.0679765	1.02226	2.21398	17.0338	0	0.788858	0
M. smithii ALI + Fusobacterium in MS+BHI medium(t2)	396.247	41.4655	41.4222	41.5371	22.385	0	3.96323	126.619	18.9037	1145.77	7.46022	24.5478	0.595279	0	0	0.337901	1.19736	0	0	10.2374	0.675601	69.4076	160.804	7.67606	0	1.02207	4.871	0	0.0198502	0.0789833	0.0521056	0	1.39826	2.47481	17.6265	0	0.594953	0
M. smithii ALI + Fusobacterium in MS+BHI medium(t2)	392.779	41.5361	42.7144	45.1077	22.233	0	4.31977	132.539	19.4159	1202.83	7.01286	25.4843	0.905472	0	0.100178	0.452252	1.85905	0	0	10.2107	0.721353	67.6006	164.646	8.03949	0	1.15065	4.43229	0	0.00862897	0.111566	0	0	1.23416	3.39672	17.2351	0	0.473322	0.115393
Blank MS + BHI medium (t2)	0.311787	24.8594	17.4621	20.8178	3.13824	0	2.74277	46.3039	10.3176	548.382	37.724	18.0974	5.8371	0.205091	0.224961	3.07499	0	0	3.92704	2.3667	13.934	61.5678	73.1318	2.86266	0	0.757948	3.80481	5.1833	0.0634179	0.135444	0.440046	0.0392546	2.34085	5.36488	13.5625	1.51442	0.228329	56.3554
Blank MS + BHI medium (t2)	0.160822	24.3606	17.9588	21.532	3.08845	0	3.46006	47.3195	10.3614	542.027	38.6224	18.5279	6.11162	0.149332	0.225459	3.21424	3.04048	0	4.09602	2.35931	13.9642	60.0146	76.3781	3.0297	0	0.93044	3.55257	5.25944	0	0.174214	0.595321	0	2.30438	5.69379	13.3619	1.57311	0.205149	56.6548
Blank MS + BHI medium (t2)	0.235148	24.4444	17.8838	21.5118	3.05671	0	3.16688	47.0473	10.3708	547.583	38.3916	18.6845	6.02114	0.108305	0.199476	3.29977	1.56301	0	3.98225	2.37231	13.9481	61.0413	76.6769	3.0509	0	0.918658	3.7625	5.12498	0.0497231	0.201811	0.402256	0.0362348	2.38864	5.32515	13.6217	1.38604	0.45593	56.8306
M. smithii ALI monoculture in MS+BHI medium (t2)	0.155813	25.1942	17.6847	22.0844	3.11295	0	3.0422	47.3316	10.3735	505.338	38.7434	18.488	6.01015	0.131622	0.147036	3.22377	0.176669	0	4.46218	2.48778	13.9895	61.0961	78.3014	3.03317	0	0.831767	3.61968	5.35192	0	0.155875	0.418099	0.0137618	2.48782	5.08149	13.526	1.49269	0.156132	60.8974
M. smithii ALI monoculture in MS+BHI medium (t2)	0.271876	24.2487	17.6691	20.8441	3.0495	0	2.82804	46.6045	10.1774	543.423	38.2742	18.3051	5.84965	0.0448533	0.145814	3.24165	0.972197	0	4.16335	2.27399	13.765	61.3902	76.783	2.96426	0	0.781573	3.59546	5.15811	0.131526	0.14002	0.506427	0.132533	2.32772	5.53406	13.4003	1.64915	0.302269	59.3017
M. smithii ALI monoculture in MS+BHI medium (t2)	0.115837	22.582	16.3056	17.7405	2.85432	0	1.63354	42.2359	9.24837	489.325	35.4921	15.4964	4.90817	0.0650681	0.0840402	2.70805	0	0	3.61797	2.26986	12.7415	59.6652	74.6617	2.45307	0	0.922777	3.50399	4.62326	0	0.13572	0.603573	0.0905335	1.95096	5.62967	12.7041	1.6031	5.05842	55.4154
M. smithii ALI monoculture in MS+BHI medium (t2)	0	22.3313	17.3174	19.4892	2.87273	0	2.83997	44.5984	9.61667	500.948	36.1171	17.0265	5.52296	0.0413548	0.282896	3.1761	2.17049	0	3.63176	2.2841	13.1345	59.752	71.3677	2.80677	0	0.771733	3.50657	4.62785	0.18551	0.0643791	0.594099	0	1.97987	5.29382	12.439	1.37378	4.62019	55.8864
M. smithii ALI monoculture in MS+BHI medium (t2)	0.0525694	23.7006	17.7845	19.7307	2.93899	0	2.57485	46.5406	9.9884	530.417	37.2063	17.5209	5.61494	0.0437156	0.103035	3.15469	0.516869	0	4.07767	2.3875	13.7614	62.1848	77.4175	2.85963	0	0.836355	3.78341	5.03302	0.00271793	0.107494	0.523533	0.151888	2.06674	5.49703	13.3953	1.69605	5.20178	66.0113
Fusobacterium monoculture in MS+BHI medium (t2)	360.035	39.2687	35.1383	34.5041	20.0304	0	6.61454	115.031	17.0427	1091.45	5.67051	19.1264	0.25734	0	0	0.389431	0	0	0.305343	10.9108	0.527122	68.262	135.512	5.14311	0	1.11058	4.68586	0	0.0505741	0.081367	0	0.0899542	0.297327	2.82677	15.3943	0	111.186	0
Fusobacterium monoculture in MS+BHI medium (t2)	359.198	35.1999	35.708	32.0588	19.8996	0	6.60945	116.775	17.0873	1104.94	5.33977	19.3036	0.453835	0	0	0.344104	0.511059	0	0.245683	10.5705	0.377863	67.9766	135.021	5.30144	0	0.838103	4.73253	0.000401642	0	0.0395942	0.040543	0.184034	0.164235	2.72378	15.0406	0	107.945	0.0310365
Fusobacterium monoculture in MS+BHI medium (t2)	348.826	33.9988	34.1929	30.8466	19.1424	0	6.36475	111.819	16.4679	1055.96	5.08978	18.268	0.207939	0	0	0.489807	0.47917	0	0.295973	10.0705	0.522788	63.8809	130.083	5.06128	0	0.863124	4.01138	0.0891171	0	0.0259835	0.00978517	0.236164	0.259976	2.3799	14.4308	0	103.907	0
Fusobacterium monoculture in MS+BHI medium (t2)	364.222	39.1207	37.0402	38.2337	20.6355	0	8.5748	120.461	17.4372	1168.44	5.83514	20.6149	0.364493	0	0.0297643	0.392339	0.869459	0	0.206218	11.4894	0.646068	68.5349	145.218	5.8904	0	1.26872	4.8952	0.113382	0	0.00447836	0	0	0.488759	2.18237	15.623	0	118.327	0.257048
Fusobacterium monoculture in MS+BHI medium (t2)	344.359	36.1009	34.0447	32.3044	19.2382	0	6.93643	112.077	16.3673	1100.41	5.43569	18.7722	0.320774	0	0	0.28397	0.167837	0	0.223846	10.6294	0.541699	65.1909	130.505	5.02416	0	1.20551	4.53289	0.109712	0.0117989	0	0	0.12117	0.34929	2.83021	14.7737	0	107.387	0.0874697

## Sheet: Figure 5
Label	01_Blank BHI+MS Medium	02_Blank BHI+MS Medium	03_Blank BHI+MS Medium	01_Msmithii+F.nucleatum (t1)	02_Msmithii+F.nucleatum (t1)	03_Msmithii+F.nucleatum (t1)
(-)-penicamide A	1.81292	2.96942	2.92926	2.51408	1.81748	2.9926
(-)-Ternatin	4.36611	4.26912	4.25857	4.31815	4.30133	4.36884
(2,5-Dimethyl-1,3-thiazol-4-yl)acetic acid	4.49634	4.55547	4.50113	3.76307	3.70638	3.60489
(2-Amino-1-phenylethyl)dimethylamine	3.36806	3.36806	3.36333	4.27376	4.07159	4.33894
(2-Oxo-4-morpholinyl)acetic acid	3.58206	3.5768	3.561	2.86896	2.87131	2.88439
(3aS,6aR)-5-[(2,4-dimethoxyphenyl)methyl]-2-methyl-3a,4,6,6a-tetrahydropyrrolo[3,4-c]pyrrole-1,3-dione	3.58478	3.40756	3.52341	3.6089	3.64214	3.78165
(3S)-N-cyclopropyl-4-[(4-methylphenyl)methyl]-5-oxomorpholine-3-carboxamide	3.76656	3.6506	3.64674	3.59868	3.63681	3.64458
(4E)-2,7-diaminooct-4-enedioic acid	3.34084	3.22686	3.28082	2.53009	2.53244	2.54551
(5AR,10aR)-Octahydrodipyrrolo[1,2-a:1',2'-D]pyrazine-5,10-dione	4.39921	4.61724	4.56624	4.61346	4.52814	4.30735
(5aS)-5,5a-dihydrophenazine-1,6-dicarboxylic acid	2.89927	3.06707	2.88569	3.38005	3.27639	3.50519
(5S,S)-5-methyl-3-(4-methylhexyl)furan-2(5H)-one	3.51028	3.52892	3.44996	3.40515	3.38149	3.59867
(6R)-6-(l-erythro-1,2-dihydroxypropyl)-5,6,7,8-tetrahydro-4a-hydroxypterin	4.29347	4.20216	4.25978	3.50539	3.50774	3.52082
(6S)-5,6,7,8-tetrahydropteroic acid	4.90186	4.87498	4.89138	4.50648	4.60632	4.24118
(9Z)-5,8,11-Trihydroxyoctadec-9-enoic acid	4.03314	3.99822	4.02869	3.99479	4.00407	4.04738
(R)-Pantoic acid	3.09019	3.09019	3.08545	3.84853	3.88071	3.80679
(S)-methyl-2-acetamido-4-(2-(methylamino)phenyl)-4-oxobutanoate	4.41271	4.37387	4.41171	4.21273	4.22976	4.4444
(Sulfanylsulfonyl)methane	4.21368	4.22758	3.88563	4.35657	4.44672	4.49871
[1-(methylcarbamoyl)piperidin-4-yl] acetate	3.71138	3.67651	3.61321	3.38637	3.45078	3.4668
{[5-(Carboxymethoxy)-4-oxo-2-phenyl-4H-chromen-7-yl]oxy}acetic acid	3.4603	3.46761	3.43617	2.74414	2.74649	2.75957
1- (2-METHOXYPHENYL)PIERAZINE	2.38846	3.29093	3.27012	3.19948	3.31567	3.10505
1-(3-Aminopropyl)-2-pyrrolidone	4.22886	4.2331	4.20422	4.25587	4.19354	4.21722
1-(4-Fluorophenyl)-3-(5-phenyl-1,3,4-oxadiazol-2-yl)urea	3.86706	3.81836	3.79474	4.31539	4.32008	4.36237
1-(4-methylphenyl)-5-oxo-N-propan-2-ylpyrrolidine-3-carboxamide	3.79127	3.79685	3.81481	3.67522	3.56025	3.54693
1,3-Dimethyl-8-(1-piperidinyl)-3,7-dihydro-1H-purine-2,6-dione	3.34439	3.21165	3.16435	3.45582	3.31333	3.41696
1-[(5-Amino-5-carboxypentyl)amino]-1-deoxyfructose	3.89829	3.85491	3.82354	3.1315	3.13386	3.14693
14:0 Lyso PG	3.1343	3.1343	3.12957	3.95596	3.83783	3.92359
15-formamido-kalihinol F	3.7428	3.74422	3.7535	2.23008	2.23244	2.94448
16?,17?-Estriol 16-(?-D-glucuronide)	3.47972	3.44232	3.53722	2.74555	2.7479	2.76098
1-Methyladenosine	3.69161	3.6131	3.54939	3.58003	3.67831	3.81232
1-Piperazineethanol, 4-dibenzo[b,f][1,4]thiazepin-11-yl-	3.57357	3.61363	3.53132	2.83928	2.84164	2.85471
1-Pyrrolidinecarboximidamide	3.40168	3.40168	3.39694	4.14959	4.1052	4.16589
1-Pyrroline	3.89415	3.8962	3.93538	3.89944	3.84005	3.79679
2-(3-Carboxy-3-aminopropyl)-L-histidine	3.86451	3.76671	3.88991	3.06994	3.07229	3.08537
2-(3-methoxyphenyl)-5-[(3-thiophen-2-yl-1,2,4-oxadiazol-5-yl)methyl]-1,3,4-oxadiazole	3.84298	3.82092	3.90519	3.96214	3.91438	4.04591
2-(4-Amino-1-piperidinyl)cyclopentanol	3.99585	3.85576	4.05076	3.15899	3.16134	3.17442
2(alpha-D-Mannosyl)-D-glycerate	3.42943	3.47596	3.04988	3.4951	3.39034	3.55783
2,2'-O-Cyclouridine	3.7796	3.67043	3.7295	3.78215	3.80492	3.54654
2,3,4,5-Tetrahydro-2-pyridinecarboxylic acid	3.83639	3.89387	3.84117	4.192	4.13091	4.11381
2',3'-Cyclic CMP	3.76686	3.78024	3.82675	4.01105	3.97191	3.95449
2,4-diacetamido-2,4,6-trideoxy-alpha-D-mannopyranose	3.65302	3.576	3.65925	3.68964	3.72537	3.72323
2,4-dihydroxy-3-methyl-6-(2-oxopropyl)benzaldehyde	3.28758	3.256	3.29039	3.91628	3.87723	3.89781
2,5-Dimethylpyrazine	4.27887	4.03659	4.15477	4.22652	4.24205	4.20964
2-[(Cyclohexylcarbamoyl)amino]acetic acid	3.99612	3.90434	3.98733	3.20756	3.20992	3.22299
2-[(L-alanin-3-ylcarbamoyl)methyl]-3-(2-aminoethylcarbamoyl)-2-hydroxypropanoic acid	4.30096	4.3033	4.26258	3.57054	3.57289	3.58597
2-[3-(4-methylphenyl)-6-oxopyridazin-1-yl]propanoic acid	3.6807	3.60703	3.66122	2.51435	3.21567	2.52978
2-[4-(methoxymethyl)-2-morpholin-4-yl-6-oxopyrimidin-1-yl]-N-(4-propan-2-ylphenyl)acetamide	3.40501	3.36286	3.3568	2.11009	3.17393	2.82449
2-Acetamido-3-(4-hydroxy-3-methoxyphenyl)propanoic acid	2.39023	3.0892	3.3127	3.40959	3.54426	3.5385
2-Acetamindo-2-deoxy-beta-D-glycosylamine	4.5399	4.51623	4.5791	3.81946	3.82181	3.83489
2-acetyl-1-pyrroline	4.0773	3.9874	4.09742	3.82957	3.86971	3.724
2-Acetylthiazole	3.82138	3.84004	3.91648	3.70566	3.72314	3.79244
2-Acyl-sn-glycero-3-phosphoethanolamine (N-C14:0)	2.36286	2.36286	2.35812	3.35206	3.06638	3.50477
2-Aminomethylpyrimidine (hydrochloride)	5.04101	5.14865	5.12225	4.34424	4.3466	4.35967
2-cyclopentyl-1-[(3S,4S)-3-(hydroxymethyl)-4-[3-(methoxymethyl)-1,2,4-oxadiazol-5-yl]pyrrolidin-1-yl]ethanone	3.61826	3.62428	3.67123	3.31246	3.35808	3.21214
2-Dehydro-3-deoxy-L-rhamnonate	4.10599	4.04391	4.12032	4.18814	4.24227	4.15681
2'-Deoxyguanosine 5'-Monophosphate	3.65427	3.47683	1.92469	3.9452	3.8957	4.12249
2-Ethyl-2-hydroxybutyric acid	3.49955	3.61794	3.61122	4.61056	4.61009	4.62538
2-Hydroxydecanoate	2.59373	2.59373	2.58899	3.2949	2.59828	3.32938
2-Hydroxyvalerate	3.1729	3.1729	3.16816	4.01152	3.87642	3.95625
2-Mercaptobenzothiazole	5.10658	5.13511	5.01275	5.29444	5.32541	5.36147
2-methylpyridine	3.88429	3.93852	4.02204	4.02644	3.96801	3.20294
2'-O-Methylcytidine 5'-monophosphate	3.35774	3.36097	3.32324	3.33725	3.39159	3.37632
2-Phenylacetamide	4.35866	4.21521	4.26627	2.96665	3.66797	2.98208
2-Piperidinecarboxamide	4.39445	4.24586	4.35692	4.45941	4.46494	4.58291
2-Piperidinone	3.94073	5.06175	5.08549	5.03886	5.07694	4.65732
2-Pyrimidinemethanamine	4.51648	4.55478	4.50952	2.86611	2.86847	3.58052
2-Pyrrolidinone	4.14622	4.19626	4.2006	4.20591	4.28677	4.08193
3-(2-Hydroxyphenyl)propanoate	3.23325	3.29159	3.29673	4.19862	4.17505	4.23191
3-(indol-3-yl)pyruvic acid	3.45806	3.45806	3.45333	4.19671	4.16159	4.19519
3,4-dihydrocoumarin	4.91979	4.90816	4.94838	5.09543	5.06699	5.11862
3,6-Ditert-butyl-1,2-benzenediol	4.12717	4.10731	4.1289	4.12761	4.13736	4.12798
3-[(2-Methoxyethyl)amino]propanenitrile	4.13082	4.14264	4.22602	3.43404	3.4364	3.44947
3-[5-(2-Methylpropyl)-3,6-dioxopiperazin-2-yl]propanoic acid	4.40827	4.40931	4.36008	3.66804	3.6704	3.68347
3-Allyl-5-isobutylimidazolidine-2,4-dione	3.63286	3.79734	3.46963	3.70178	3.53501	3.31909
3-Amino-2-piperidone	4.82168	4.78122	3.99351	4.81103	4.70177	4.79307
3-Aminoacrylate	4.35424	4.31746	4.41652	3.62068	3.62304	3.63612
3-Carbamoyl-2-phenylpropionaldehyde	4.34545	4.33197	4.31416	4.38555	4.35515	4.40678
3-Deazaadenosine	2.93802	2.88479	2.18109	2.18802	3.02158	3.23904
3-hydroxybenzaldehyde	4.57557	4.72559	4.52213	4.47819	4.61926	4.56744
3-Hydroxymethylglutarate	3.8512	3.78647	3.74554	3.0535	3.05586	3.06893
3-Hydroxysuberic acid	4.31197	4.40724	4.15254	4.40506	4.38813	4.39945
3-Indoleacrylic acid	4.98648	4.96373	5.03578	4.26695	4.26931	4.28238
3-Methyl-2-oxovaleric acid	3.59162	3.70765	2.22315	1.53116	1.53351	1.54658
3-Methylhexahydropyrrolo[1,2-a]pyrazine-1,4-dione	4.33596	4.38175	4.3597	4.35859	4.33596	4.38775
4-(gamma-L-glutamylamino)butanal	3.47741	3.5437	3.49025	3.49844	3.54438	3.62131
4-7-Cholecystokinin-7 (swine)	3.63498	3.59791	3.68244	3.84481	3.88519	3.845
4-Acetamidobutanoate	4.30153	4.33108	4.10928	4.078	4.363	4.43887
4-cyanobenzyl alcohol	3.9598	3.92241	3.9393	3.9598	3.94577	4.05129
4-deoxypyridoxine	3.49136	3.61626	3.51823	2.79459	2.79694	2.81002
4E,8Z-Sphingadiene	2.62819	2.62819	2.62345	3.32935	3.77	3.60724
4-Guanidinobutanoic Acid	3.22037	3.22037	3.9146	3.98924	4.13498	4.26432
4-Hydroxybenzaldehyde	3.79183	3.64038	3.78088	2.94361	2.94596	2.95904
4-Hydroxycinnamic acid	5.16963	5.08409	5.15064	4.16786	4.44504	3.48432
4-Methylcatechol 2-sulfate	3.52231	3.35315	3.4099	3.45121	3.41718	3.50462
4-O-dimethylallyl-L-tyrosine	3.41547	3.47378	3.4599	3.32462	3.15837	3.05665
4-Tert-Butyl-N-(6-imidazol-1-ylimidazo[1,2-a]pyridin-2-yl)benzamide	2.21432	2.21432	2.20958	3.24049	2.21887	2.93091
5-(hydroxymethyl)-2-methyl-4(1H)-pyrimidinone	3.38328	3.15442	1.37556	2.97301	3.56886	3.3167
5,10-methylenetetrahydrosulfopterin	4.44248	4.48071	4.51648	3.74571	3.74806	3.76114
5'-Deoxyadenosine	4.15546	4.00552	4.23748	4.16077	4.21062	4.19904
5-Ethyl-2,4-dimethyloxazole	4.12018	4.06993	4.05498	3.36294	3.3653	3.37837
5-Ethyl-2-methylthiazole	4.18673	4.23292	4.30816	4.17366	4.25495	4.37045
5-Hydroxy-2-methylpyridine	4.44044	4.44257	4.45187	4.48281	4.5928	4.83224
5-hydroxyectoine	4.60837	4.59457	4.62611	4.68476	4.67207	4.56389
5-Hydroxykynurenamine	3.20363	4.2831	3.1989	3.20583	3.20818	3.92023
5-Hydroxylysine	3.87938	3.88406	3.85066	4.11758	4.06987	4.05953
5-Isopropyl-5-methylhydantoin	3.72697	3.80794	3.75508	3.0302	3.03255	3.04563
5-L-Glutamyl-L-leucine	4.46784	4.50382	4.45763	3.76559	3.76795	3.78103
5-Methoxytryptophan	4.42359	4.34341	4.39416	4.49972	4.44305	4.47845
5-Methylcytidine	3.67154	3.75035	3.72637	3.44796	3.46092	3.40839
5S-hydroxynorvaline-S-Ile	6.0344	6.04744	6.05141	5.51007	5.18653	5.52672
5'-S-methyl-5'-thioadenosine	3.20472	3.9434	3.89895	3.20691	3.20927	3.22234
6,7-seco-Agroclavine	3.51014	3.61857	3.59416	3.58506	3.49155	3.55557
6-deoxy-6-sulfoglucono-1,5-lactone	3.35812	3.35005	3.38691	3.60121	3.48914	3.66256
6-Hydroxychrysene	3.8671	4.56607	3.86237	4.69311	4.67055	4.91857
Acetamidopropanal	4.78306	4.92394	4.86235	4.92343	4.93613	4.91444
Acisoga	4.41934	4.44996	4.4043	4.42855	4.49499	4.53146
Aculene B	3.91561	3.82099	3.83581	3.91928	3.9097	3.96775
Adenine	3.59318	3.44793	3.61331	3.53227	3.51065	3.33611
Adenosine	5.29057	5.27547	5.30992	4.87946	4.94652	4.71605
Adenosine 2',3'-cyclic phosphate	3.84887	3.77837	3.86532	3.98888	3.97888	3.8848
Adenosine 2'-phosphate	4.06778	4.03226	4.06552	4.18209	4.19097	4.0297
Adenosine 3'-phosphate	4.07063	4.0585	4.02098	4.51496	4.47705	4.32643
Adenosine 5' Monophosphate	3.93303	3.8601	3.99587	4.29899	4.41096	4.39353
Adenylyl(3'-5')cytidine	3.63296	3.67824	3.66038	3.8036	3.82718	3.73605
allo-Threonine	4.52723	4.54045	4.55909	3.18312	3.88445	4.13187
Allysine	4.16292	4.16131	4.15994	4.19205	4.2075	4.25942
alpha, alpha-Trehalose	2.7228	2.7228	3.41703	3.6946	3.604	3.70058
Amicoumacin A	3.90407	3.91265	3.88691	0.848257	3.47775	3.40573
Apicidin F	5.08421	5.04669	5.02671	5.39939	5.38615	5.23274
Apratoxin A sulfoxide	4.28932	4.32797	4.37833	4.49114	4.48453	4.49553
Apratoxin H	4.89733	4.91705	4.94276	5.00008	5.02813	5.00589
Aspartame	4.92343	4.9112	4.92933	2.92988	3.65056	3.64427
Aspartylglycosamine	4.09314	4.1089	4.14452	3.39637	3.39872	3.4118
Aspercryptin A2	4.0038	4.04001	4.09975	4.1771	4.16583	4.04599
Aspergillic acid	4.60963	4.52147	4.60201	4.30565	4.21979	4.284
Asperic acid	3.7344	3.65801	3.61289	3.6623	3.66636	3.68133
Aspernigrin A	3.93232	4.03735	4.03634	3.99603	3.91029	4.06878
Aureusamine A	5.36152	5.38877	5.37748	5.42981	5.36556	5.40312
Autoinducer III	3.60895	3.61847	3.52186	3.81451	3.79038	3.79701
Berkelic acid	3.97248	3.96468	3.9289	3.23687	3.23922	3.2523
beta-Glycerophosphate	4.29809	4.27235	4.03118	3.33914	3.34149	3.35457
Beta-Guanidinopropionic acid	5.15702	5.08454	5.1266	5.21797	5.24281	5.19382
Betaine	6.12939	6.09725	6.0939	6.13359	6.15689	6.24723
B-Py-C10-HPE	3.77173	3.81571	3.73924	3.8611	3.9047	3.83221
Brevianamide F	4.12441	4.10459	4.1163	4.10439	4.00316	4.07787
Brevianamide O	3.46135	2.64147	3.35244	1.94471	1.94706	3.45028
Brevicompanine E	4.86946	4.86107	4.92896	2.97143	3.67275	2.98686
Butyrylcarnitine	3.80922	3.8526	3.94147	3.92751	3.8739	3.92321
Caffeine	4.70036	4.41885	4.63274	4.5637	4.57651	4.70582
Campyrone C	2.12711	3.32139	3.16758	3.38041	3.22986	3.17387
Carnosine	4.54586	4.55674	4.56615	3.84909	3.85145	3.86452
CDP-DG(12:0/15:0)	4.11764	4.11301	4.18492	3.34029	3.34265	4.05469
CDP-DG(12:0/18:0)	3.12905	2.3518	3.04603	2.35399	2.35635	3.39439
Cellotriose	3.60379	3.58715	3.5489	3.74042	3.75367	3.73438
Cereusitin A	3.77129	3.78111	3.74808	3.40635	2.70973	3.48612
CHEBI:69439	5.20705	5.18356	5.21641	5.21768	5.12803	5.22248
Choline	6.15317	6.22113	6.16948	6.35062	6.32044	6.49265
Cholylaspartic acid	3.99277	4.00604	4.01868	4.22761	4.1939	3.80203
Chrysopiperazine A	4.33037	4.33752	4.33585	3.6336	3.63596	3.64903
Cinnamic Acid	5.62294	5.59328	5.62407	5.64016	5.6623	5.61979
cis-4-Hydroxycyclohexylacetic acid	3.09237	3.2971	3.27879	2.3956	2.39795	2.41103
Citric Acid	4.6272	4.57041	4.64924	4.50561	4.29628	4.37077
Citrulline	3.96881	4.08615	3.99687	4.10243	4.12374	4.03156
Cortisol-21-acetate	3.0136	3.71257	3.00886	3.89334	3.88152	3.78233
Cotinine	4.17998	4.14662	4.2214	4.17806	4.1939	4.17998
Cotteslosin A	5.56166	5.58454	5.52321	5.45257	5.42481	5.52363
Creatinine	5.67889	5.64984	5.7096	5.43873	5.48652	5.43647
Cryptomaldamide	3.61773	3.55883	3.64343	3.46743	3.43414	3.44819
Cyclic GMP	4.21064	4.34134	4.31084	4.40604	4.43114	4.27046
Cyclic pyranopterin monophosphate	3.41497	3.52284	3.37566	3.44718	3.50383	3.46136
Cyclotryprostatin C	3.56667	3.49845	3.54304	2.80168	2.80403	2.81711
Cysteic acid	3.20656	3.23477	3.05179	3.48335	3.37079	3.66177
Cytidine	4.39862	4.39366	4.36783	4.48026	4.50208	4.61277
Cytidine 3'-monophosphate	3.99454	4.03711	3.81144	4.0317	3.94725	4.17557
Cytidine-2',3'-Cyclic Phosphate	3.84149	3.90666	3.96108	3.97315	3.90344	4.11651
Cytidine-5' Monophosphate	3.3543	3.30471	3.39649	3.45872	3.46725	3.43193
Cytosine	4.36365	4.33304	4.30611	4.35301	4.32609	4.28159
D-(+)-Malate	4.05484	4.0746	4.17556	4.02844	3.93059	4.06862
D-2-aminopentanoic acid	5.17434	5.18685	5.20953	5.30924	5.32369	5.36981
D-Alanine	4.75357	4.66579	4.77708	3.96901	3.97137	3.98444
dapdiamide A	4.17632	4.15597	4.20236	3.4592	3.46156	3.47463
Dapdiamide B	4.11634	4.11444	4.14654	4.20436	4.21264	4.14421
Dapdiamide D	3.67541	3.76148	2.50768	3.21359	3.57217	2.53004
Dapdiamide E	3.88258	3.89867	3.67123	3.91649	3.85083	3.89471
D-Asparagine	5.00922	4.98902	5.11017	4.29225	4.2946	4.30767
D-Biotin D-sulfoxide	4.51803	4.60256	4.64634	4.56194	4.6058	4.59976
D-Desthiobin	4.50035	4.40362	4.4252	3.70684	3.7092	3.72227
deaminohydroxyblasticidin S	3.82581	3.81157	3.72991	3.76028	3.79904	3.64119
Deoxynortryptoquivaline	3.63649	3.69888	3.65242	2.93972	2.94207	2.95514
Desferrioxamine G	2.26007	3.69897	3.38761	1.56333	1.56569	3.71634
Dethiobiotin	3.27138	3.42878	3.40112	3.64059	3.59928	3.64785
Dextrin	4.29951	4.23815	4.18797	4.29991	4.30945	4.2088
Dextromethorphan	5.17767	5.21582	5.25543	5.206	5.22535	5.2338
D-Glucosamine	3.60853	3.61353	3.5708	3.63698	3.69002	3.59546
D-Glucose	3.97341	4.08941	4.00365	4.14227	3.90943	3.78796
D-Glutamine	4.39116	4.39356	4.32548	3.63344	3.63579	3.64887
D-Glycero-D-manno-heptose 7-phosphate	2.44154	2.44154	2.4368	3.1427	3.18896	3.29661
Diaminopimelic acid	3.85083	3.85345	3.82745	3.13542	3.13777	3.15085
dibutanoylglycerol	4.58212	4.56177	4.5359	4.33832	4.24174	4.38784
Dihydroneopterin triphosphate	3.68061	3.55291	3.62559	2.85614	2.85849	2.87157
Dihydrothymine	4.07052	4.07584	4.10332	4.17357	4.23344	4.23189
Diprotin A	5.85785	5.84892	5.84686	4.50714	3.77831	4.49035
DIPROTIN B	5.14013	5.2302	5.2394	4.44336	4.44571	4.45878
D-Lysine	3.52257	3.57623	3.52687	2.8258	2.82816	2.84123
D-lysopine	4.40281	4.35216	4.38178	3.65539	3.65774	3.67082
D-methionine	3.58816	3.45408	3.50675	2.75731	2.75966	2.77274
D-octopine	3.10415	3.15957	3.11912	3.34992	3.34835	3.40502
Dodecanedioic acid	3.0013	3.07041	3.11021	2.95885	3.13777	2.96408
Dodecylbenzenesulfonic acid	3.16732	2.84695	2.0759	2.08283	3.05416	2.79722
D-phenylalanine	3.87355	3.83232	3.88181	4.31153	4.26707	4.30429
D-Psicose	4.58116	4.78423	4.72083	4.74144	3.88675	3.89982
D-Tryptophan	4.39259	4.47217	4.45787	3.69582	3.69817	3.71125
D-Xylulose 5-Phosphate	2.60206	2.60206	2.59733	3.54265	3.30558	3.60399
Ectoine	3.70432	3.5799	3.67251	3.77327	3.77	4.02225
Enterostatin human	4.01191	4.13814	4.11925	3.96528	4.05237	4.01484
epsilon-(gamma-Glutamyl)lysine	4.11611	4.2112	4.1304	3.41934	3.42169	3.43477
Ethyl 4-cyano-3,5-dimethyl-1H-pyrrole-2-carboxylate	3.35238	3.23805	3.20397	3.29732	3.37857	3.55645
ethyl homononactyl homononactate	4.2668	4.26482	4.29083	3.56805	3.5704	3.58347
Etiracetam	3.90135	3.92371	3.90998	4.25546	4.26453	4.2491
FK-409	3.8635	3.84615	3.80791	3.11587	3.11823	3.1313
Fumisoquin A	3.57089	3.61479	3.39701	3.1449	2.98455	1.46484
Fumonisin b6	2.65263	3.45894	3.44149	3.49061	3.53283	3.36923
Galactinol	4.60098	4.54028	4.61845	4.19214	4.2319	4.17034
gamma-amino-gamma-cyanobutanoic acid	4.98478	4.87938	5.00041	4.96412	4.96817	4.97001
gamma-Glutamyl-beta-aminopropiononitrile	4.53484	4.54376	4.55998	4.52876	4.6061	4.59089
gamma-Glutamyl-gamma-butyraldehyde	3.76155	3.70791	3.7188	3.01114	3.01349	3.02657
gamma-L-glutamyltyramine	4.78643	4.54694	4.65128	3.85016	3.85252	3.86559
gamma-Linolenic acid	2.77305	2.77305	2.76832	3.47422	4.05744	3.58194
Gassericin B2	4.51812	4.6161	4.58047	4.58024	4.62147	4.62223
Ginkgolide A	3.07445	3.15896	3.22826	2.97809	3.01991	2.29455
Gluconic acid	2.66162	3.36059	2.65689	3.56006	3.55245	3.48892
Glucose 1-phosphate	2.70243	2.72099	1.99873	2.79738	2.77907	2.81351
Glulisine A	3.61155	4.68597	4.66205	4.70281	4.31508	4.82115
Glutamine	3.62747	3.55509	3.59186	3.75224	3.76111	3.7856
Glutaminylleucine	4.62967	4.5877	4.59852	3.89093	3.89328	3.90636
Glutarylcarnitine	4.81285	4.78407	4.80032	4.84855	4.8297	4.85039
Glycerol 3-phosphate	3.57334	3.55703	3.4357	2.74366	2.74602	2.75909
Guanine	3.74539	3.62086	3.43031	3.4549	3.58639	3.10929
Guanosine	4.34357	4.39954	4.43749	4.36271	4.36647	4.40955
Guanosine-5'-monophosphate	2.66745	2.79449	2.33966	2.98717	3.07348	3.27794
Hippuric acid	3.46702	3.54469	3.52482	3.50924	3.49112	3.53863
Homocitrulline	3.53225	3.50678	3.57608	3.68425	3.67461	3.59073
Hydantoin-5-propionic acid	3.89686	3.83206	3.86555	3.90169	3.90666	4.00699
Hydroxy-fumonisin C1	2.03503	2.03503	2.72926	3.16685	2.03959	3.22175
Hydroxyphenyllactate	2.80754	2.10857	2.98914	3.55717	3.57985	3.60511
Hypoxanthine	3.9728	3.89454	3.85338	4.54101	4.56278	4.57224
Imazapyr	4.2923	4.26891	4.20703	4.29869	4.21321	4.26805
Iminimycin B	3.80577	3.64621	3.76656	3.11178	2.41516	2.42824
Imizoquin C	4.01637	3.95646	3.98671	4.00102	4.01485	4.03244
Indole-3-carboxaldehyde	4.96623	5.07249	4.92342	4.90368	5.04999	4.97877
Indoleacetaldehyde	4.19723	4.08583	4.01196	2.58221	3.28353	2.59764
Indoleacrylic acid	5.81618	5.80432	5.74188	5.04984	5.05219	5.06527
Indoline	5.78782	5.75847	5.79007	5.83812	5.82199	6.12635
Inositol	4.52604	4.41256	4.37627	4.34171	4.2893	4.3965
Isoleucyl-Glycine	4.24608	4.38918	4.543	3.54931	3.55166	3.56474
Isoleucyl-Phenylalanine	4.14217	4.12008	4.16646	3.42331	3.42566	3.43874
Isomaltose	3.18921	3.26482	3.32385	3.32442	3.41228	3.41626
Isomaltotriose	3.44654	3.57438	3.59798	4.14271	4.25019	4.25865
Isovalerylglycine	3.26435	3.11494	3.1611	4.15616	4.08326	4.14265
kojibiose	3.71273	3.7155	3.72637	4.05223	4.14197	3.93308
Kojistatin A	4.10806	4.06217	4.12733	3.36539	3.36775	3.38083
L(-)-Nicotine pestanal	4.02633	3.83129	3.92906	3.96081	4.02329	4.05605
L,L-Cyclo(leucylprolyl)	5.44784	5.47923	5.48879	5.43191	5.3881	5.35069
L-4-hydroxyglutamic semialdehyde	3.72214	3.69992	3.71567	3.00315	3.00551	3.01858
L-Alanine	4.634	4.4909	4.53134	4.64145	4.66323	4.61519
L-Alanine-D-glutamate-meso-2,6-diaminoheptanedioate-D-alanine	4.14863	4.21979	4.21056	3.45186	3.45422	3.46729
L-alpha-phenylglycine	4.60829	4.60676	4.61881	4.55502	4.52497	4.74383
L-Arginine	6.21131	6.19675	6.19602	6.24745	6.27582	6.25059
L-Asparagine	4.12911	4.16265	4.12627	2.39454	3.09587	2.40997
L-Aspartic acid	4.22248	4.11002	4.22235	3.41324	3.4156	3.42867
L-Cysteine	3.9466	4.28062	3.92212	2.52334	1.82673	3.59638
L-Cystine	4.17371	4.12659	4.29473	3.89712	3.94287	3.8668
Lenticin	4.75737	4.74095	4.76131	4.04417	4.04653	4.0596
L-Glutamic acid	5.44519	5.46755	5.46936	4.64055	4.62432	4.41944
L-Histidine	5.29446	5.35128	5.35714	4.15887	4.16237	4.1163
L-Isoleucine	5.00469	5.04372	5.07241	5.10587	5.13809	5.17082
L-Leucine	5.78778	5.78664	5.845	5.84509	5.8387	5.83966
L-Lysine	5.79962	5.79873	5.76761	4.89589	4.96868	4.53856
L-Methionine	5.61888	5.61727	5.57311	4.88107	4.88343	4.8965
L-Methionine-(S)-S-oxide	4.37596	4.34124	4.43532	3.60502	3.3448	3.67935
L-methionyl-L-alanine	4.4777	4.54553	4.45256	2.80973	2.11312	2.1262
L-Mimosine	4.09985	3.95919	4.04919	4.07009	4.07816	3.88645
L-Norleucine	5.18406	5.15323	5.25765	5.46428	5.50387	5.55207
L-Ornithine Monohydrochloride	4.10992	4.05774	4.14816	4.32126	4.27212	4.25735
LPG 16:1	2.76163	2.76163	2.75689	3.80838	3.46515	3.77113
L-Phenylalanine	6.52543	6.53772	6.53582	6.58174	6.54553	6.52027
L-Pipecolic Acid	5.93227	5.94539	5.96245	4.19069	4.89201	4.20612
L-Proline	4.37972	4.39356	4.4514	4.03827	4.12381	3.91277
L-Prolinylglycine	4.03727	3.88479	3.988	3.03077	3.27894	2.81281
L-Prolyl-tRNA(Pro)	3.78958	3.75328	3.81566	3.0565	3.05886	3.07193
LR (Tryptic Peptide)	5.26752	5.35919	5.34302	5.43433	5.51269	5.4398
L-Sorbose	3.71231	3.71012	3.73166	2.74712	3.47862	3.46152
L-Theanine	3.64217	3.656	3.7944	2.94539	2.94775	2.96082
L-Threonine	3.98722	4.10462	4.1915	3.29045	3.2928	3.30588
L-Tryptophan	5.11224	5.151	5.1576	4.41546	4.41782	4.43089
L-tyrosinal	4.30698	4.25912	4.29162	4.37852	4.40379	4.41461
L-Tyrosine	4.23239	4.16053	4.22676	3.46376	3.46611	3.47919
Lugdunin	4.48602	4.52325	4.53418	4.54431	4.55343	4.40397
L-Valine	3.28012	3.2465	3.23205	3.51019	3.40853	3.54642
LysoPC(0:0/14:1(11Z))	3.80044	3.7512	3.85983	3.20605	3.69448	3.65019
LysoPC(0:0/16:1(11Z))	3.89735	3.8103	3.94786	3.83015	3.11588	3.12896
Lyso-PE(10:0/0:0)	2.56656	2.56656	2.56182	3.4865	3.27008	3.65391
Lyso-PE(16:1(11Z)/0:0)	2.60745	2.60745	2.60272	3.41784	3.31098	3.77782
Malformin B4	5.13485	5.1367	5.15734	4.43808	4.44043	4.45351
Maltotetraose	4.20944	4.13754	4.17734	4.31389	4.31205	4.36739
Maltulose	3.40483	3.41531	3.2252	3.45044	3.44056	3.46401
MAM2201 N-(4-hydroxypentyl) metabolite	3.86291	3.76462	3.8437	3.06785	3.07021	3.08328
Mannotetraose	4.20523	4.14731	4.03796	4.30664	4.27637	4.30471
Mesaconic acid	4.33668	4.26907	4.35997	4.16795	3.97805	4.03055
Methionine sulfoxide	4.79559	4.77274	4.82665	3.66486	3.84903	3.829
Methyl (Z)-4-{[(Z)-1-(hydroxymethyl)-2-phenyl-1-ethenyl] amino}-4-oxo-2-butenoate	2.32015	2.32015	2.31541	3.03239	2.3247	3.03674
Methyl-4-aminobutyrate	3.95516	3.81064	3.10693	4.26541	4.26617	4.18043
Met-Phe	3.65495	3.52205	3.5617	2.82528	2.82763	2.84071
MG(15:1(11Z/0:0)/0:0/0:0)	3.1486	3.10346	2.3798	3.0857	3.22649	3.25992
N(2)-succinyl-L-citrulline	4.53672	4.48976	4.45637	4.43547	4.37425	4.48062
N-(2,4-dimethoxyphenyl)-2-(5-ethyl-3-methyl-1,2-oxazol-4-yl)pyrrolidine-1-carboxamide	2.60853	1.90956	3.09873	3.75355	3.51308	3.91017
N-(2-hydroxy-3-methoxy-2-methylpropyl)pyridine-2-carboxamide	3.25672	3.39568	3.35529	2.55994	2.5623	2.57538
N-(4-hydroxyphenethyl)-2-(1H-indol-3-yl)acetamide	3.81471	3.80229	3.84413	2.9372	3.63853	3.80039
N-(4-Methylpentanoyl)phenylalanine	4.01682	4.02032	4.01484	3.32005	3.32241	3.33548
N(6)-[(indole-3-yl)acetyl]-L-lysine	4.63214	4.64206	4.6154	3.69096	4.4065	4.40536
N(6)-acetyl-N(6)-hydroxy-L-lysine	4.69212	4.70188	4.94832	4.37439	3.54002	4.25207
N(6)-hydroxy-L-lysine	3.94255	4.09496	4.07289	4.28461	4.19932	4.14941
N-(7-azaspiro[3.5]nonan-3-yl)-2-methoxyacetamide	4.12753	4.14411	4.16787	3.90875	3.95555	3.7353
N-(furan-2-ylmethyl)morpholine-4-carboxamide	3.51162	3.45316	3.44505	2.24375	3.00455	2.95814
N-(gamma-L-glutamyl)-L-alaninol zwitterion	3.1807	3.09272	3.05445	3.27866	3.23907	3.11245
N,N'-Dicyclohexylurea	3.88064	3.9351	3.97051	3.91213	3.86692	3.69523
N,N-dimethyl-1,4-phenylenediamine	4.55903	4.53102	4.59209	4.52941	4.56611	4.4322
N,N-Dimethylglycine Ethyl Ester	3.92891	3.84621	3.91711	3.14944	3.15179	3.16487
N-.alpha.-(Tert-Butoxycarbonyl)-L-proline	2.83442	3.19921	3.14232	2.42708	1.73048	1.74355
N.alpha.-Benzoyl-L-arginine methyl ester	3.65398	2.55558	2.55084	2.55777	3.2591	3.67953
N.epsilon.-Dimethyl-L-lysine	3.23233	3.93131	3.96018	4.04885	4.03137	4.00627
N.epsilon.-Methyl-L-lysine	3.41597	3.48373	3.48466	3.41044	3.42186	3.36981
N-[(1-benzylpiperidin-4-yl)methyl]-N'-(2,4-difluorophenyl)oxamide	3.39985	3.41979	3.53434	1.97625	1.97861	2.69065
N-[(2R,3S,4R)-2,3,4,5-Tetrahydroxypentanol]-4R-hydroxysphinganine	4.92366	4.89847	4.87366	4.89498	4.87944	4.19355
N-[2-(Dimethylamino)ethyl]-1-naphthamide	3.16997	3.09237	3.21459	3.14926	3.25228	2.98047
N-[3-(1H-Imidazol-1-yl)propyl]-3-(trifluoromethyl)benzamide	3.37548	3.32387	3.42096	3.36298	3.33476	2.64253
N-[5-(2,5-Dioxopyrrolidin-1-yl)pentyl]-N-hydroxyacetamide	5.10405	5.08092	5.07666	3.88324	4.0099	4.0529
N1,N2-Diisopropylethanediamide	3.81184	2.55823	3.84671	2.56043	3.26175	2.57586
N2,N5-Diacetylornithine	3.7336	3.6852	3.76479	3.90885	3.89536	3.94934
N2,N6-Diacetyllysine	3.5244	3.49748	3.53069	3.60912	3.58627	3.58922
N2-gamma-Glutamylglutamine	4.08304	3.98713	4.07154	3.1293	2.1438	2.85585
N6,N6,N6-Trimethyl-L-lysine	4.25498	4.17435	4.24115	4.38911	4.42108	4.41918
N6-Acetyl-LL-2,6-diaminoheptanedioate	4.08799	4.09902	4.1803	3.39122	3.39358	3.40665
N6-Acetyl-L-lysine	3.45667	3.48657	3.4596	3.7802	3.81847	3.80869
N6-Carboxyethyllysine	4.36773	4.38299	4.42278	4.58125	4.5275	4.66115
N6-Carboxymethyllysine	4.22227	4.26884	4.28445	3.41734	3.42401	3.39439
N6-Formyllysine	4.69343	4.62809	4.62833	3.01554	3.71686	3.03097
N-a-Acetyl-L-arginine	1.07222	1.07222	1.76613	4.56377	4.49579	4.62419
N-Acetyl-1-methylhistidine	4.17219	4.05123	4.23165	4.40967	4.42074	4.66061
N-acetyl-ÃŽÂ²-oxotryptamine	4.31873	4.18752	4.32493	4.32526	4.24322	4.34092
N-Acetyl-D-Glucosamine 6-Phosphate	3.37088	3.54195	3.48099	3.47874	3.40005	3.61903
N-Acetyl-D-glucosamine(anhydrous)N-Acetylmuramic acid	4.142	4.142	4.13727	4.9227	4.89542	4.8586
N-acetyl-D-tryptophan	3.33846	3.31302	3.22006	3.49607	3.41143	3.41278
N-Acetyl-D-valine	4.38787	4.34534	4.36357	4.48436	4.46066	4.49011
N-Acetyl-glutamine	4.67179	4.59808	4.7218	4.55365	4.51593	4.58343
N-Acetylleucine	4.20434	4.20222	4.15828	4.51122	4.50191	4.50714
N-Acetylleucylalanylserine	4.59607	4.56278	4.64609	3.86601	3.86836	3.88144
N-Acetyl-L-tyrosine	3.7854	3.85703	3.85151	3.99071	4.02731	4.0308
N-Acetylmethionine	3.62273	3.70944	3.70317	3.30388	3.338	3.42925
N-Acetylmuramate	3.0436	3.0436	3.03886	3.74477	3.84005	3.78344
N-Acetylphenylalanine	4.12991	4.08425	4.11876	4.46005	4.51837	4.49775
N-Acetyl-tyramine	3.97257	4.06487	4.12695	4.03	4.09836	3.74647
N-Acetylvaline	3.88519	3.9014	3.88311	4.35945	4.38953	4.40899
N-Acryloyl-DL-aspartic acid	2.52608	2.52608	2.52135	3.26251	3.2296	3.30655
N-alpha-Acetyl-L-citrulline	4.43489	4.44546	4.56101	3.73812	3.74047	3.75354
N-alpha-Acetyl-L-lysine	4.83909	4.86094	4.88871	2.31564	3.01697	2.33107
N-Alpha-acetyllysine	5.52154	5.62387	5.57995	4.82476	4.82712	4.84019
N-Carbamoylalanine	3.96038	4.00574	4.0367	2.98447	2.28785	2.30093
N-Carboxyethyl-g-aminobutyric acid	4.25246	4.33439	4.30248	4.37245	4.41111	4.36206
N-cyclopropyl-1-(furan-3-carbonyl)piperidine-3-carboxamide	4.19287	4.21654	4.24297	3.4961	3.49846	3.51153
N-delta-Acetylornithine	4.00843	4.10356	4.03237	4.60501	4.62151	4.61452
N-ethyl-3-methyl-1,2-oxazole-5-carboxamide	3.76215	3.79657	3.78885	3.06515	3.12215	2.79068
N-ethylmaleimide	3.54998	3.58444	3.53884	3.47772	3.5041	3.51262
N-Formyl-4-amino-5-aminomethyl-2-methylpyrimidine	3.91572	3.86338	3.88102	3.84268	3.80486	4.15955
N-Formyl-L-methionine	3.57887	3.59988	3.61717	3.77576	3.75491	3.78929
N-Formyl-L-tyrosine	3.73822	3.7091	3.73822	3.8191	3.79715	3.8608
N-Formyltryptophan	3.61066	3.63155	3.56988	3.66514	3.68252	3.72707
Niacinamide	4.7142	4.69885	4.70061	4.6462	4.66952	4.83485
Nicotinic acid	4.94802	4.86858	4.89764	4.78112	4.82872	4.73085
Nidulanin A	3.15776	2.73878	3.10009	3.42511	3.52726	3.63431
N-isopropyl-L-glutamine zwitterion	4.17926	4.15619	4.1619	0.822823	0.825166	1.53618
N-Methylaniline	4.15773	4.21301	4.25354	4.28047	4.2577	4.06801
N-Methyl-L-glutamate	2.79281	3.54728	3.50635	3.61136	3.56981	3.50941
N-Methylproline	5.112	5.02736	5.09872	5.00794	5.0279	5.08668
Norharmane	4.02816	3.90881	3.19683	3.90273	3.94317	3.95339
Norleucine	3.87978	3.82975	3.85314	3.96409	3.80341	3.95434
Nor-Mephedrone	2.31302	3.01199	3.09252	3.4549	3.28695	3.34723
Norvaline	4.18153	4.29188	4.24921	4.50176	4.55985	4.4899
N-palmitoylglycine	3.17949	3.17949	3.87373	4.49807	4.93097	4.64639
N-Propionylalanine	3.73496	3.07773	3.22877	3.09175	3.42451	3.07983
N-tetradecanoyl-D-homoserine lactone	2.5675	2.5675	2.56276	3.26866	3.82521	3.89292
N-tetradecanoyl-L-homoserine lactone	3.84444	3.84444	3.8397	4.54561	4.95397	4.74701
N-Valylphenylalanine	3.75005	3.74927	3.77443	3.0525	3.05485	3.06793
N?-Acetyl-L-arginine	4.46743	3.96656	4.13828	5.48893	5.55327	5.59115
O-Acetylcarnitine	3.52866	3.56797	3.45269	2.95644	2.94257	3.10149
Omarigliptin	3.43024	3.4014	3.42356	3.47363	3.45125	3.50618
Ophthalmic Acid	4.05096	4.02678	4.02436	4.14836	4.19221	4.20709
o-Tyrosine	4.9932	4.97563	5.01152	4.34286	4.47764	3.65932
Oxoproline	4.57735	4.61608	4.56809	3.87605	3.87841	3.89148
PA(12:0(3-OH)/19:0cycw7)	4.68168	4.64801	4.68222	4.57516	4.60005	4.61775
Palatinose	4.79713	4.76012	4.76584	4.80323	4.76556	4.83205
Pantothenic acid	4.73337	4.71783	4.71811	4.45879	4.46833	4.32298
p-Cresol sulfate	4.08881	4.04833	4.0735	4.00643	3.98451	4.02653
PE(16:1(9Z)/0:0)	2.58569	2.58569	2.58095	3.28685	2.59024	3.33923
PE(16:1(9Z)/19:0cycw8c)	3.54008	3.49721	3.49261	2.55389	3.46785	3.26829
Peniamidienone	3.83461	3.78739	3.73893	2.33139	3.03272	2.34682
Penicillatide B	3.98105	3.9689	4.08542	4.09865	4.20381	4.23719
Penicillenol B1	4.01077	4.03076	4.05856	2.59259	3.43414	3.30699
Penicisoquinoline	3.56062	3.53263	3.55637	3.53368	3.57824	3.55607
PG(14:0/14:0)	3.55303	3.56597	3.58933	3.73531	3.73152	3.76875
PG(16:1(9Z)/14:0(3-OH))	3.45894	3.4216	3.42888	3.51541	3.527	3.27531
PGlu-Glu-Pro-amide	4.06051	4.05546	4.08002	4.09845	4.11605	4.01901
PGP(14:1(9Z)/16:1(9Z))	3.61342	3.58883	3.5779	2.88586	2.88821	2.90129
Phenol	5.06211	5.15995	5.18741	5.10891	5.08414	5.14717
Phenylpyruvic acid	3.40586	3.45621	3.28463	2.59259	2.59495	2.60802
Phosphocholine	3.41263	4.1116	4.15269	4.29138	3.41718	3.43026
p-hydroxy- methylbenzene diazonium ion	3.17626	3.87523	3.17153	4.87773	3.18082	3.19389
Piperidine	5.18172	5.08837	5.16074	5.30441	5.3566	5.39155
Polifolioside	2.56039	3.32695	2.55565	3.31119	3.3099	3.27698
Poly-DL-(alanine)4	4.22608	4.35033	4.56128	4.16011	3.24235	3.95439
Poly-DL-(alanine)5	3.46464	3.53122	3.708	3.36862	2.94056	3.51841
Poly-DL-(alanine)6	4.29693	4.23953	4.29878	3.54275	3.54511	3.55818
Porphobilinogen	4.33137	4.33792	4.41062	4.62123	4.62147	4.64006
PS 40:07	3.63327	3.53504	3.56394	2.83827	2.84062	2.8537
PS(10:0(3-OH)/10:0)	3.38792	3.46613	3.53634	3.49579	3.44056	3.36768
PS(10:0/17:0cycw7c)	3.54419	3.4732	3.50728	3.5704	3.56374	3.5191
Pseudouridine 5'-phosphate	2.25042	3.40363	2.8055	4.37338	4.42568	4.38308
Pyridoxine	4.8195	4.82338	4.88513	4.8279	4.74881	4.82267
Pyroglutamate	4.70261	4.66002	4.69449	3.96325	3.9656	3.97868
Pyrraline	3.61794	3.68043	3.58921	3.92492	3.90448	4.0148
Pyrrolidine	4.3982	4.36988	4.4246	4.32491	4.32059	4.34361
Pyrroline hydroxycarboxylic acid	2.46776	3.20493	3.16199	2.46995	2.47231	2.48538
Raffinose	4.36871	4.3263	4.36834	4.44121	4.4175	4.53605
Regadenoson	3.25479	3.4312	3.42759	2.55802	2.56037	2.57345
Rel-(8R)-9-hydroxy-8-methoxy-18-epi-fumitremorgin C	4.50835	4.47499	4.50307	3.77821	3.78057	3.79365
Resorufin	6.05905	6.05381	5.94698	6.01272	6.00098	5.96012
Saccharopine	4.17266	4.11554	4.1592	4.18447	4.20745	4.08511
S-benzyl-L-cysteine	4.16732	4.06363	4.06312	4.2749	4.31605	4.59507
Sch 20562	4.89128	5.00277	4.96584	5.00297	4.9253	4.87415
Secobarbital	3.40501	3.55618	3.54793	3.68749	3.61829	3.47687
Serotonin	5.01437	4.95751	4.99214	5.00945	5.03241	4.97906
Serratiomycin	1.94449	2.76418	1.93975	2.64565	3.15192	1.96212
S-ethyl-L-cysteine	3.75527	3.91424	3.98507	3.05849	3.06085	3.07392
S-methyl-5'-thioinosine	2.92002	2.92002	2.91528	3.62119	3.62427	3.64642
Speradine B	3.55267	3.46553	3.43915	2.74712	2.74947	2.76255
Speradine C	3.15909	3.15909	3.15435	4.45268	4.34904	3.87568
sphinganine (d17:0)	3.86847	3.80618	4.09657	4.04791	4.09745	4.24418
Staphyloamide B	3.54444	3.45773	3.50568	3.61019	3.70672	3.63368
Stevastelin A	3.52257	3.58704	3.66365	3.76269	3.672	3.63766
Stevastelin D3	4.6008	4.56381	4.63302	4.59833	4.65735	4.66083
streptothricin F	3.97552	3.97873	3.91413	4.03122	4.05882	3.94791
Styrene	4.83466	4.90522	4.9416	5.00169	4.94168	5.01379
Suberate	3.23198	3.55558	3.30426	3.84212	3.88793	3.95015
Succinylcarnitine	3.7614	3.7602	3.78695	3.81324	3.81317	3.85886
Sucrose	4.25955	4.2168	4.19941	4.466	4.51626	4.61931
Syringolin D	4.29232	4.28912	4.43524	4.27274	4.32385	4.31981
Syringolin F	3.41697	3.17026	3.34899	2.37878	1.25512	1.96702
Syringolin G	4.58781	4.53148	4.63258	4.70166	4.503	4.64307
Terragine B	3.37894	3.23704	3.35033	3.48507	3.52765	3.64704
Terragine D	4.19061	4.26677	4.23776	4.29948	4.30452	4.27989
Tetrahydroindol 5	4.57106	4.63831	4.58113	4.69047	4.70833	4.69066
Thiosulfate	4.2159	4.3072	4.10515	4.58163	4.53978	4.6248
TMC-2B	5.589	5.54615	5.59766	5.51804	5.56473	5.56568
Trehalose	4.3918	4.06009	4.48678	4.73763	4.69768	4.60319
Trichoderide A	4.53774	4.54025	4.54882	4.60893	4.56484	4.60497
Trigonelline	3.94027	3.97202	3.60486	3.50298	3.91592	3.69093
Turanose	4.61059	4.60019	4.5538	4.76568	4.7732	4.67485
Uracil	3.59284	3.71383	3.6213	2.21598	2.21834	2.93038
Ureidoisobutyric acid	5.16341	5.0706	5.07709	2.8003	3.50162	2.81573
Uridine 5'-Monophosphate	4.17708	4.21312	3.52096	4.14094	4.08467	4.29222
Vicibactin-7101	4.47545	4.4447	4.43445	4.57599	4.53578	4.53388
V-PYRRO/NO	4.74436	4.70125	4.76238	4.74198	4.79889	4.75247
Vulnibactin 2	3.59118	3.65147	3.59504	3.60491	3.66466	3.67972
Xanthosine	3.89198	3.87291	3.9254	4.62215	4.65922	4.6805

## Sheet: Supplementary Fig. 2
see https://github.com/CME-lab-research/archaeome-disease-profiling/tree/main/01_Kraken2_Bracken_outputs

## Sheet: Supplementary Fig. 3
see https://github.com/CME-lab-research/archaeome-disease-profiling/tree/main/01_Kraken2_Bracken_outputs

## Sheet: Supplementary Fig. 4
see https://github.com/CME-lab-research/archaeome-disease-profiling/tree/main/01_Kraken2_Bracken_outputs

## Sheet: Supplementary Fig. 5
see https://github.com/CME-lab-research/archaeome-disease-profiling/tree/main/01_Kraken2_Bracken_outputs

## Sheet: Supplementary Fig. 6
see https://github.com/CME-lab-research/archaeome-disease-profiling/tree/main/01_Kraken2_Bracken_outputs

## Sheet: Supplementary Fig. 7
feature	importance_mean	importance_std
k__Bacteria|p__Firmicutes_A|c__Clostridia|o__Lachnospirales|f__Lachnospiraceae|g__Mediterraneibacter|s__Mediterraneibacter_torques	0.0275992	0.00843817
k__Bacteria|p__Bacteroidota|c__Bacteroidia|o__Bacteroidales|f__Bacteroidaceae|g__Bacteroides|s__Bacteroides_nordii	0.022549618320610726	0.00637477
k__Bacteria|p__Firmicutes_A|c__Clostridia|o__Lachnospirales|f__Lachnospiraceae|g__Anaerostipes|s__Anaerostipes_hadrus_A	0.0201947	0.00584396
k__Bacteria|p__Proteobacteria|c__Gammaproteobacteria|o__Enterobacterales|f__Enterobacteriaceae|g__Citrobacter_B|s__Citrobacter_B_koseri	0.019259541984732866	0.00767725
k__Archaea|p__Methanobacteriota|c__Methanobacteria|o__Methanobacteriales|f__Methanobacteriaceae|g__Methanobrevibacter_A|s__Methanobrevibacter_A_smithii	0.0167863	0.00583058
k__Bacteria|p__Actinobacteriota|c__Actinomycetia|o__Actinomycetales|f__Bifidobacteriaceae|g__Bifidobacterium|s__Bifidobacterium_bifidum	0.016618320610687073	0.00581693
k__Bacteria|p__Bacteroidota|c__Bacteroidia|o__Bacteroidales|f__Bacteroidaceae|g__Bacteroides|s__Bacteroides_fragilis_A	0.016469465648855007	0.00740475
k__Bacteria|p__Firmicutes_A|c__Clostridia|o__Lachnospirales|f__Lachnospiraceae|g__Anaerostipes|s__Anaerostipes_hadrus	0.016458	0.00613146
k__Bacteria|p__Bacteroidota|c__Bacteroidia|o__Bacteroidales|f__Porphyromonadaceae|g__Porphyromonas|s__Porphyromonas_asaccharolytica	0.016343511450381727	0.00778334
k__Bacteria|p__Bacteroidota|c__Bacteroidia|o__Bacteroidales|f__Rikenellaceae|g__Alistipes|s__Alistipes_onderdonkii	0.016221374045801578	0.0058004
k__Bacteria|p__Firmicutes_A|c__Clostridia|o__Lachnospirales|f__Lachnospiraceae|g__Eubacterium_G|s__Eubacterium_G_ventriosum	0.0157252	0.00475739
k__Bacteria|p__Firmicutes_A|c__Clostridia_A|o__Christensenellales|f__CAG-74|g__UBA11524|s__UBA11524_sp000437595	0.015011450381679437	0.00618569
k__Bacteria|p__Firmicutes_A|c__Clostridia|o__Lachnospirales|f__Lachnospiraceae|g__Faecalimonas|s__Faecalimonas_phoceensis	0.014996183206106918	0.00633399
k__Bacteria|p__Firmicutes|c__Bacilli|o__Lactobacillales|f__Streptococcaceae|g__Streptococcus|s__Streptococcus_sp001556435	0.014637404580152722	0.00528012
k__Bacteria|p__Bacteroidota|c__Bacteroidia|o__Bacteroidales|f__Bacteroidaceae|g__Bacteroides|s__Bacteroides_ovatus	0.014225190839694705	0.00535505
k__Bacteria|p__Firmicutes_A|c__Clostridia|o__Lachnospirales|f__Lachnospiraceae|g__Agathobacter|s__Agathobacter_rectalis	0.013751908396946615	0.00515393
k__Bacteria|p__Firmicutes_A|c__Clostridia|o__Oscillospirales|f__Ruminococcaceae|g__Faecalibacterium|s__Faecalibacterium_prausnitzii_G	0.013641221374045847	0.00663126
k__Bacteria|p__Firmicutes_A|c__Clostridia|o__Lachnospirales|f__Lachnospiraceae|g__Roseburia|s__Roseburia_sp900552665	0.013278625954198525	0.00475119
k__Bacteria|p__Actinobacteriota|c__Actinomycetia|o__Actinomycetales|f__Bifidobacteriaceae|g__Bifidobacterium|s__Bifidobacterium_pseudocatenulatum	0.0132519	0.00705355
k__Bacteria|p__Firmicutes_A|c__Clostridia|o__Oscillospirales|f__Oscillospiraceae|g__CAG-83|s__CAG-83_sp001916855	0.013041984732824478	0.00480842
k__Bacteria|p__Firmicutes_C|c__Negativicutes|o__Veillonellales|f__Dialisteraceae|g__Dialister|s__Dialister_invisus	0.012965648854961879	0.00671082
k__Bacteria|p__Firmicutes|c__Bacilli|o__Lactobacillales|f__Streptococcaceae|g__Streptococcus|s__Streptococcus_pasteurianus	0.0129542	0.00514172
k__Bacteria|p__Firmicutes_A|c__Clostridia|o__Lachnospirales|f__Lachnospiraceae|g__Coprococcus|s__Coprococcus_sp900066115	0.0127443	0.00721372
k__Bacteria|p__Firmicutes_A|c__Clostridia|o__Lachnospirales|f__Lachnospiraceae|g__Roseburia|s__Roseburia_intestinalis	0.012690839694656534	0.00699981
k__Bacteria|p__Firmicutes_A|c__Clostridia|o__Oscillospirales|f__Ruminococcaceae|g__Faecalibacterium|s__Faecalibacterium_sp900539945	0.0126031	0.00714342
k__Bacteria|p__Firmicutes_A|c__Clostridia|o__Lachnospirales|f__Lachnospiraceae|g__Blautia|s__Blautia_stercoris	0.012328244274809205	0.00644473
k__Bacteria|p__Bacteroidota|c__Bacteroidia|o__Bacteroidales|f__Bacteroidaceae|g__Bacteroides|s__Bacteroides_finegoldii	0.012198473282442796	0.00444388
k__Bacteria|p__Firmicutes_A|c__Clostridia|o__Oscillospirales|f__Oscillospiraceae|g__Flavonifractor|s__Flavonifractor_plautii	0.012064885496183253	0.00625894
k__Bacteria|p__Firmicutes|c__Bacilli|o__Lactobacillales|f__Streptococcaceae|g__Streptococcus|s__Streptococcus_thermophilus	0.012045801526717602	0.00556475
k__Bacteria|p__Firmicutes_A|c__Clostridia|o__Oscillospirales|f__Oscillospiraceae|g__CAG-170|s__CAG-170_sp900555665	0.011923664122137457	0.00326246
k__Bacteria|p__Firmicutes_A|c__Clostridia|o__Lachnospirales|f__Lachnospiraceae|g__Lachnospira|s__Lachnospira_sp000436475	0.011771	0.00605048
k__Bacteria|p__Proteobacteria|c__Gammaproteobacteria|o__Enterobacterales|f__Enterobacteriaceae|g__Raoultella|s__Raoultella_ornithinolytica	0.0117252	0.00424131
k__Bacteria|p__Bacteroidota|c__Bacteroidia|o__Bacteroidales|f__Bacteroidaceae|g__Bacteroides|s__Bacteroides_faecis	0.011503816793893175	0.00524695
k__Bacteria|p__Firmicutes_A|c__Clostridia|o__Oscillospirales|f__Ruminococcaceae|g__Ruthenibacterium|s__Ruthenibacterium_lactatiformans	0.011442748091603101	0.00586595
k__Bacteria|p__Firmicutes_A|c__Clostridia|o__Oscillospirales|f__Ruminococcaceae|g__Faecalibacterium|s__Faecalibacterium_prausnitzii_I	0.0114237	0.00727492
k__Bacteria|p__Firmicutes_A|c__Clostridia|o__Lachnospirales|f__Lachnospiraceae|g__Faecalimonas|s__Faecalimonas_umbilicata	0.011370229007633634	0.00445202
k__Bacteria|p__Firmicutes_A|c__Clostridia|o__Lachnospirales|f__Lachnospiraceae|g__Blautia_A|s__Blautia_A_caecimuris	0.011358778625954243	0.00574224
k__Bacteria|p__Firmicutes_A|c__Clostridia|o__Oscillospirales|f__Oscillospiraceae|g__CAG-83|s__CAG-83_sp900545585	0.011236641221374093	0.00502726
k__Bacteria|p__Fusobacteriota|c__Fusobacteriia|o__Fusobacteriales|f__Fusobacteriaceae|g__Fusobacterium_A|s__Fusobacterium_A_mortiferum	0.011091603053435158	0.00566272
k__Bacteria|p__Bacteroidota|c__Bacteroidia|o__Bacteroidales|f__Bacteroidaceae|g__Prevotella|s__Prevotella_pectinovora	0.011011450381679435	0.0040569
k__Bacteria|p__Bacteroidota|c__Bacteroidia|o__Bacteroidales|f__Tannerellaceae|g__Parabacteroides|s__Parabacteroides_merdae	0.0107901	0.00403764
k__Bacteria|p__Firmicutes_A|c__Clostridia|o__Lachnospirales|f__Lachnospiraceae|g__Coprococcus|s__Coprococcus_eutactus_A	0.010774809160305389	0.00566337
k__Bacteria|p__Firmicutes_A|c__Clostridia|o__Lachnospirales|f__Lachnospiraceae|g__Blautia_A|s__Blautia_A_sp900066335	0.010732824427480962	0.00448153
k__Bacteria|p__Firmicutes_A|c__Clostridia|o__Lachnospirales|f__Lachnospiraceae|g__Blautia_A|s__Blautia_A_massiliensis	0.010675572519084022	0.00267119
k__Bacteria|p__Firmicutes_A|c__Clostridia|o__Lachnospirales|f__Lachnospiraceae|g__Lachnospira|s__Lachnospira_sp000437735	0.010645038167938976	0.00547078
k__Bacteria|p__Firmicutes_A|c__Clostridia|o__Oscillospirales|f__Oscillospiraceae|g__Lawsonibacter|s__Lawsonibacter_sp900066825	0.010622137404580198	0.00553621
k__Bacteria|p__Firmicutes_A|c__Clostridia|o__Oscillospirales|f__Acutalibacteraceae|g__CAG-177|s__CAG-177_sp003514385	0.010587786259542032	0.00525128
k__Bacteria|p__Actinobacteriota|c__Actinomycetia|o__Actinomycetales|f__Bifidobacteriaceae|g__Bifidobacterium|s__Bifidobacterium_infantis	0.010137404580152715	0.00623864
k__Bacteria|p__Firmicutes|c__Bacilli|o__Erysipelotrichales|f__Erysipelatoclostridiaceae|g__Erysipelatoclostridium|s__Erysipelatoclostridium_ramosum	0.010015267175572565	0.00427178
k__Bacteria|p__Bacteroidota|c__Bacteroidia|o__Bacteroidales|f__Bacteroidaceae|g__Phocaeicola|s__Phocaeicola_plebeius_A	0.00990458	0.00533119
k__Bacteria|p__Firmicutes_A|c__Clostridia|o__Lachnospirales|f__Lachnospiraceae|g__Hungatella|s__Hungatella_effluvii	0.00989313	0.00735913
k__Bacteria|p__Firmicutes_A|c__Clostridia|o__Oscillospirales|f__Ruminococcaceae|g__Gemmiger|s__Gemmiger_qucibialis	0.00985878	0.0050709
k__Bacteria|p__Firmicutes|c__Bacilli|o__Lactobacillales|f__Streptococcaceae|g__Streptococcus|s__Streptococcus_salivarius	0.00983588	0.00529431
k__Bacteria|p__Proteobacteria|c__Gammaproteobacteria|o__Enterobacterales|f__Enterobacteriaceae|g__Escherichia|s__Escherichia_sp000208585	0.00979771	0.00523821
k__Bacteria|p__Firmicutes_A|c__Clostridia|o__Lachnospirales|f__Lachnospiraceae|g__Mediterraneibacter|s__Mediterraneibacter_faecis	0.00974427	0.00532602
k__Bacteria|p__Firmicutes_A|c__Clostridia_A|o__Christensenellales|f__CAG-138|g__SFEL01|s__SFEL01_sp004557245	0.00974427	0.00458205
k__Bacteria|p__Bacteroidota|c__Bacteroidia|o__Bacteroidales|f__Rikenellaceae|g__Alistipes|s__Alistipes_shahii	0.00969847	0.00508983
k__Bacteria|p__Firmicutes_A|c__Clostridia|o__Oscillospirales|f__Ruminococcaceae|g__Faecalibacterium|s__Faecalibacterium_prausnitzii_E	0.00959542	0.00536773
k__Bacteria|p__Bacteroidota|c__Bacteroidia|o__Bacteroidales|f__Bacteroidaceae|g__Prevotella|s__Prevotella_sp002251385	0.00948855	0.00408915
k__Bacteria|p__Firmicutes_A|c__Clostridia|o__Lachnospirales|f__Lachnospiraceae|g__Blautia_A|s__Blautia_A_wexlerae_A	0.00944275	0.00483292
k__Bacteria|p__Firmicutes_C|c__Negativicutes|o__Veillonellales|f__Dialisteraceae|g__Dialister|s__Dialister_succinatiphilus	0.00932824	0.0042069
k__Bacteria|p__Firmicutes_A|c__Clostridia|o__Oscillospirales|f__Acutalibacteraceae|g__Ruminococcus_E|s__Ruminococcus_E_sp900314705	0.00915267	0.00460172
k__Bacteria|p__Firmicutes_A|c__Clostridia|o__Lachnospirales|f__Lachnospiraceae|g__COE1|s__COE1_sp001916965	0.00908015	0.00520731
k__Bacteria|p__Bacteroidota|c__Bacteroidia|o__Bacteroidales|f__Bacteroidaceae|g__Prevotella|s__Prevotella_sp900313215	0.0090687	0.00429898
k__Bacteria|p__Bacteroidota|c__Bacteroidia|o__Bacteroidales|f__Bacteroidaceae|g__Bacteroides|s__Bacteroides_fluxus	0.00903435	0.00508123
k__Bacteria|p__Proteobacteria|c__Gammaproteobacteria|o__Enterobacterales|f__Enterobacteriaceae|g__Escherichia|s__Escherichia_coli_D	0.00899237	0.00487783
k__Bacteria|p__Firmicutes_A|c__Clostridia|o__Lachnospirales|f__Lachnospiraceae|g__Roseburia|s__Roseburia_hominis	0.00898855	0.00488635
k__Bacteria|p__Bacteroidota|c__Bacteroidia|o__Bacteroidales|f__Bacteroidaceae|g__Bacteroides|s__Bacteroides_thetaiotaomicron	0.00898473	0.00490378
k__Bacteria|p__Firmicutes_A|c__Clostridia|o__Lachnospirales|f__Lachnospiraceae|g__Blautia_A|s__Blautia_A_sp000436615	0.00898092	0.00655155
k__Bacteria|p__Bacteroidota|c__Bacteroidia|o__Bacteroidales|f__Bacteroidaceae|g__Phocaeicola|s__Phocaeicola_coprocola	0.0089313	0.00353625
k__Bacteria|p__Firmicutes|c__Bacilli|o__Erysipelotrichales|f__Erysipelotrichaceae|g__Holdemanella|s__Holdemanella_sp002299315	0.00882061	0.00478894
k__Bacteria|p__Firmicutes_A|c__Clostridia|o__Oscillospirales|f__Oscillospiraceae|g__Dysosmobacter|s__Dysosmobacter_welbionis	0.00877099	0.00399434
k__Bacteria|p__Firmicutes_A|c__Clostridia|o__Lachnospirales|f__Lachnospiraceae|g__CAG-194|s__CAG-194_sp000432915	0.00874427	0.00419556
k__Bacteria|p__Bacteroidota|c__Bacteroidia|o__Bacteroidales|f__Bacteroidaceae|g__Prevotellamassilia|s__Prevotellamassilia_sp000437675	0.00870992	0.00481956
k__Bacteria|p__Firmicutes_A|c__Clostridia|o__Oscillospirales|f__Ruminococcaceae|g__Ruminococcus_D|s__Ruminococcus_D_bicirculans	0.00868321	0.00445336
k__Bacteria|p__Firmicutes_A|c__Clostridia|o__Oscillospirales|f__Acutalibacteraceae|g__CAG-180|s__CAG-180_sp000432435	0.0085229	0.00572355
k__Bacteria|p__Firmicutes_A|c__Clostridia|o__Lachnospirales|f__Lachnospiraceae|g__Coprococcus_A|s__Coprococcus_A_catus	0.00851908	0.00505228
k__Bacteria|p__Bacteroidota|c__Bacteroidia|o__Bacteroidales|f__Bacteroidaceae|g__Prevotella|s__Prevotella_sp900548745	0.00843893	0.00544409
k__Bacteria|p__Firmicutes_A|c__Clostridia|o__TANB77|f__CAG-508|g__CAG-269|s__CAG-269_sp000431335	0.00833206	0.00402036
k__Bacteria|p__Firmicutes_A|c__Clostridia|o__Lachnospirales|f__Lachnospiraceae|g__Lachnospira|s__Lachnospira_eligens_A	0.00829389	0.00600957
k__Bacteria|p__Firmicutes|c__Bacilli|o__Erysipelotrichales|f__Erysipelatoclostridiaceae|g__Catenibacterium|s__Catenibacterium_sp900540665	0.00823282	0.0043457
k__Bacteria|p__Firmicutes_A|c__Clostridia|o__Oscillospirales|f__Acutalibacteraceae|g__CAG-177|s__CAG-177_sp003538135	0.00819847	0.00308688
k__Bacteria|p__Firmicutes_C|c__Negativicutes|o__Acidaminococcales|f__Acidaminococcaceae|g__Acidaminococcus|s__Acidaminococcus_intestini	0.00817557	0.00447695
k__Bacteria|p__Bacteroidota|c__Bacteroidia|o__Bacteroidales|f__Bacteroidaceae|g__Bacteroides|s__Bacteroides_xylanisolvens	0.00816794	0.0048855
k__Bacteria|p__Firmicutes_A|c__Clostridia|o__Oscillospirales|f__Oscillospiraceae|g__CAG-110|s__CAG-110_sp003525905	0.00801908	0.00433303
k__Bacteria|p__Bacteroidota|c__Bacteroidia|o__Bacteroidales|f__Bacteroidaceae|g__Phocaeicola|s__Phocaeicola_massiliensis	0.00795802	0.00415273
k__Bacteria|p__Firmicutes_A|c__Clostridia|o__Oscillospirales|f__Acutalibacteraceae|g__UBA1417|s__UBA1417_sp003531055	0.00793511	0.00429582
k__Bacteria|p__Proteobacteria|c__Gammaproteobacteria|o__Enterobacterales|f__Enterobacteriaceae|g__Klebsiella|s__Klebsiella_aerogenes	0.00782824	0.00426457
k__Bacteria|p__Bacteroidota|c__Bacteroidia|o__Bacteroidales|f__Bacteroidaceae|g__Bacteroides|s__Bacteroides_cellulosilyticus	0.00781298	0.00520652
k__Bacteria|p__Firmicutes_A|c__Clostridia|o__Lachnospirales|f__Lachnospiraceae|g__CAG-81|s__CAG-81_sp900066535	0.00774427	0.00436879
k__Bacteria|p__Bacteroidota|c__Bacteroidia|o__Bacteroidales|f__Bacteroidaceae|g__Prevotella|s__Prevotella_sp900554045	0.00753435	0.00430693
k__Bacteria|p__Actinobacteriota|c__Coriobacteriia|o__Coriobacteriales|f__Coriobacteriaceae|g__Collinsella|s__Collinsella_sp002232035	0.0075	0.00406049
k__Bacteria|p__Bacteroidota|c__Bacteroidia|o__Bacteroidales|f__Bacteroidaceae|g__Prevotella|s__Prevotella_sp900290275	0.00743893	0.00421648
k__Bacteria|p__Firmicutes|c__Bacilli|o__Erysipelotrichales|f__Erysipelotrichaceae|g__Holdemanella|s__Holdemanella_biformis	0.00739695	0.00436211
k__Bacteria|p__Actinobacteriota|c__Actinomycetia|o__Actinomycetales|f__Bifidobacteriaceae|g__Bifidobacterium|s__Bifidobacterium_adolescentis	0.00731298	0.00453692
k__Bacteria|p__Firmicutes_A|c__Clostridia|o__Lachnospirales|f__Lachnospiraceae|g__Coprococcus|s__Coprococcus_sp000154245	0.00719847	0.00436686
k__Bacteria|p__Firmicutes_A|c__Clostridia|o__Lachnospirales|f__Lachnospiraceae|g__UBA9502|s__UBA9502_sp900538475	0.00714885	0.0046447
k__Bacteria|p__Bacteroidota|c__Bacteroidia|o__Bacteroidales|f__Bacteroidaceae|g__Prevotella|s__Prevotella_stercorea	0.00711832	0.00482304
k__Bacteria|p__Firmicutes_A|c__Clostridia|o__Oscillospirales|f__Acutalibacteraceae|g__Ruminococcus_E|s__Ruminococcus_E_sp003526955	0.00710687	0.0053257
k__Bacteria|p__Firmicutes_A|c__Clostridia|o__Lachnospirales|f__Lachnospiraceae|g__Lachnospira|s__Lachnospira_rogosae_A	0.00695802	0.00437464
k__Bacteria|p__Firmicutes_A|c__Clostridia|o__Oscillospirales|f__Oscillospiraceae|g__ER4|s__ER4_sp000765235	0.00687786	0.00423784
k__Bacteria|p__Firmicutes_A|c__Clostridia|o__Lachnospirales|f__Lachnospiraceae|g__Dorea_A|s__Dorea_A_longicatena	0.00679771	0.0045818
k__Bacteria|p__Firmicutes_A|c__Clostridia|o__Oscillospirales|f__Oscillospiraceae|g__CAG-83|s__CAG-83_sp000435555	0.00669847	0.00440004
k__Bacteria|p__Bacteroidota|c__Bacteroidia|o__Bacteroidales|f__Bacteroidaceae|g__Bacteroides|s__Bacteroides_intestinalis	0.00662595	0.00417464
k__Bacteria|p__Firmicutes_A|c__Clostridia|o__Lachnospirales|f__Lachnospiraceae|g__Enterocloster|s__Enterocloster_sp000431375	0.00655725	0.00553169
k__Bacteria|p__Firmicutes_A|c__Clostridia|o__Lachnospirales|f__Lachnospiraceae|g__Butyrivibrio_A|s__Butyrivibrio_A_crossotus	0.0065229	0.00515807
k__Bacteria|p__Firmicutes_A|c__Clostridia|o__Oscillospirales|f__Oscillospiraceae|g__CAG-103|s__CAG-103_sp900543625	0.00642748	0.00442508
k__Bacteria|p__Proteobacteria|c__Gammaproteobacteria|o__Enterobacterales|f__Enterobacteriaceae|g__Escherichia|s__Escherichia_marmotae	0.00640458	0.00415017
k__Bacteria|p__Firmicutes_A|c__Clostridia|o__Lachnospirales|f__Lachnospiraceae|g__Ruminococcus_B|s__Ruminococcus_B_gnavus	0.00623664	0.00489093
k__Bacteria|p__Firmicutes_A|c__Clostridia|o__Oscillospirales|f__Acutalibacteraceae|g__UBA1691|s__UBA1691_sp900544375	0.00616412	0.00785071
k__Bacteria|p__Firmicutes_A|c__Clostridia|o__Oscillospirales|f__Acutalibacteraceae|g__Ruminococcus_E|s__Ruminococcus_E_bromii	0.00609542	0.00375637
k__Bacteria|p__Firmicutes_A|c__Clostridia|o__Oscillospirales|f__Ruminococcaceae|g__Negativibacillus|s__Negativibacillus_massiliensis	0.00605344	0.00534978
k__Bacteria|p__Bacteroidota|c__Bacteroidia|o__Bacteroidales|f__Bacteroidaceae|g__Prevotella|s__Prevotella_sp002265625	0.00598855	0.00412009
k__Bacteria|p__Firmicutes_A|c__Clostridia|o__Oscillospirales|f__Ruminococcaceae|g__CAG-353|s__CAG-353_sp900066885	0.00595802	0.00460597
k__Bacteria|p__Firmicutes_A|c__Clostridia|o__Lachnospirales|f__Lachnospiraceae|g__Lachnospira|s__Lachnospira_sp000436535	0.00593893	0.0076325
k__Bacteria|p__Actinobacteriota|c__Actinomycetia|o__Actinomycetales|f__Bifidobacteriaceae|g__Bifidobacterium|s__Bifidobacterium_breve	0.00589313	0.00535993
k__Bacteria|p__Firmicutes_C|c__Negativicutes|o__Veillonellales|f__Veillonellaceae|g__Veillonella|s__Veillonella_atypica	0.00582443	0.00557738
k__Bacteria|p__Bacteroidota|c__Bacteroidia|o__Bacteroidales|f__Bacteroidaceae|g__Prevotella|s__Prevotella_sp003447235	0.00577099	0.00330953
k__Bacteria|p__Bacteroidota|c__Bacteroidia|o__Bacteroidales|f__Bacteroidaceae|g__Prevotellamassilia|s__Prevotellamassilia_sp900539625	0.00570229	0.00399574
k__Bacteria|p__Firmicutes_A|c__Clostridia|o__Lachnospirales|f__Lachnospiraceae|g__Clostridium_Q|s__Clostridium_Q_sp003024715	0.00560305	0.00502742
k__Bacteria|p__Firmicutes_C|c__Negativicutes|o__Selenomonadales|f__Selenomonadaceae|g__Megamonas|s__Megamonas_funiformis	0.00558397	0.00440609
k__Bacteria|p__Firmicutes_A|c__Clostridia|o__Oscillospirales|f__Acutalibacteraceae|g__Clostridium_A|s__Clostridium_A_leptum	0.0055687	0.00432212
k__Bacteria|p__Firmicutes_C|c__Negativicutes|o__Acidaminococcales|f__Acidaminococcaceae|g__Phascolarctobacterium|s__Phascolarctobacterium_faecium	0.00555344	0.00337517
k__Bacteria|p__Bacteroidota|c__Bacteroidia|o__Bacteroidales|f__Bacteroidaceae|g__Prevotella|s__Prevotella_sp002300055	0.00554198	0.00243706
k__Bacteria|p__Firmicutes_A|c__Clostridia|o__Lachnospirales|f__Lachnospiraceae|g__Lachnospira|s__Lachnospira_sp900316325	0.00552672	0.00667589
k__Bacteria|p__Bacteroidota|c__Bacteroidia|o__Bacteroidales|f__Rikenellaceae|g__Alistipes|s__Alistipes_sp000434235	0.00537023	0.00573199
k__Bacteria|p__Bacteroidota|c__Bacteroidia|o__Bacteroidales|f__Bacteroidaceae|g__Prevotella|s__Prevotella_sp900557255	0.00522519	0.00447858
k__Bacteria|p__Firmicutes_A|c__Clostridia|o__Lachnospirales|f__Lachnospiraceae|g__Agathobacter|s__Agathobacter_faecis	0.00520611	0.0062571
k__Bacteria|p__Bacteroidota|c__Bacteroidia|o__Bacteroidales|f__Bacteroidaceae|g__Bacteroides|s__MGYG000004003	0.00517939	0.00544017
k__Bacteria|p__Firmicutes|c__Bacilli|o__RF39|f__UBA660|g__CAG-877|s__MGYG000004741	0.00516031	0.00349418
k__Bacteria|p__Bacteroidota|c__Bacteroidia|o__Bacteroidales|f__Rikenellaceae|g__Alistipes|s__Alistipes_finegoldii	0.00499237	0.00499568
k__Bacteria|p__Firmicutes_A|c__Clostridia|o__Lachnospirales|f__Lachnospiraceae|g__CAG-127|s__CAG-127_sp900319515	0.00496183	0.00462762
k__Bacteria|p__Bacteroidota|c__Bacteroidia|o__Bacteroidales|f__Bacteroidaceae|g__Prevotella|s__Prevotella_sp900556795	0.00495038	0.00353706
k__Bacteria|p__Bacteroidota|c__Bacteroidia|o__Bacteroidales|f__Bacteroidaceae|g__Paraprevotella|s__Paraprevotella_clara	0.00494275	0.00524996
k__Bacteria|p__Proteobacteria|c__Gammaproteobacteria|o__Enterobacterales|f__Enterobacteriaceae|g__Klebsiella_A|s__Klebsiella_A_oxytoca	0.00491985	0.00374256
k__Bacteria|p__Bacteroidota|c__Bacteroidia|o__Bacteroidales|f__Bacteroidaceae|g__Prevotellamassilia|s__Prevotellamassilia_timonensis	0.00488931	0.00315212
k__Bacteria|p__Bacteroidota|c__Bacteroidia|o__Bacteroidales|f__Bacteroidaceae|g__Bacteroides|s__Bacteroides_stercoris	0.00480153	0.00389881
k__Bacteria|p__Bacteroidota|c__Bacteroidia|o__Bacteroidales|f__Bacteroidaceae|g__Phocaeicola|s__Phocaeicola_sartorii	0.00474427	0.00419839
k__Bacteria|p__Firmicutes_A|c__Clostridia|o__Lachnospirales|f__Lachnospiraceae|g__Eisenbergiella|s__Eisenbergiella_tayi	0.00474046	0.00535636
k__Bacteria|p__Bacteroidota|c__Bacteroidia|o__Bacteroidales|f__Barnesiellaceae|g__Barnesiella|s__Barnesiella_intestinihominis	0.00472901	0.00508348
k__Bacteria|p__Firmicutes_C|c__Negativicutes|o__Acidaminococcales|f__Acidaminococcaceae|g__Phascolarctobacterium_A|s__Phascolarctobacterium_A_succinatutens	0.00467939	0.0030269
k__Bacteria|p__Firmicutes_A|c__Clostridia|o__Lachnospirales|f__Lachnospiraceae|g__Enterocloster|s__Enterocloster_bolteae	0.00465649	0.00419431
k__Bacteria|p__Firmicutes_A|c__Clostridia|o__Oscillospirales|f__Acutalibacteraceae|g__Ruminococcus_E|s__Ruminococcus_E_bromii_B	0.00463359	0.00408986
k__Bacteria|p__Firmicutes_A|c__Clostridia|o__Lachnospirales|f__Lachnospiraceae|g__TF01-11|s__TF01-11_sp003524945	0.00460687	0.00481605
k__Bacteria|p__Firmicutes_A|c__Clostridia|o__Oscillospirales|f__Acutalibacteraceae|g__UMGS403|s__UMGS403_sp900540275	0.00458397	0.00264049
k__Bacteria|p__Firmicutes_A|c__Clostridia|o__Oscillospirales|f__Ruminococcaceae|g__Faecalibacterium|s__Faecalibacterium_sp900758465	0.00456489	0.00483632
k__Bacteria|p__Firmicutes_A|c__Clostridia|o__Lachnospirales|f__Lachnospiraceae|g__Enterocloster|s__Enterocloster_sp001517625	0.00448855	0.00429627
k__Bacteria|p__Firmicutes_A|c__Clostridia|o__Lachnospirales|f__Lachnospiraceae|g__Eubacterium_F|s__Eubacterium_F_sp003491505	0.00446565	0.00447249
k__Bacteria|p__Firmicutes_A|c__Clostridia|o__Oscillospirales|f__Acutalibacteraceae|g__Pseudoruminococcus|s__Pseudoruminococcus_massiliensis	0.00443511	0.00443103
k__Bacteria|p__Proteobacteria|c__Gammaproteobacteria|o__Enterobacterales|f__Enterobacteriaceae|g__Klebsiella|s__Klebsiella_variicola	0.00441603	0.00397451
k__Bacteria|p__Bacteroidota|c__Bacteroidia|o__Bacteroidales|f__Bacteroidaceae|g__Bacteroides|s__Bacteroides_salyersiae	0.0044084	0.00498377
k__Bacteria|p__Firmicutes_C|c__Negativicutes|o__Veillonellales|f__Dialisteraceae|g__Dialister|s__Dialister_sp900538805	0.00437786	0.00312276
k__Bacteria|p__Bacteroidota|c__Bacteroidia|o__Bacteroidales|f__Bacteroidaceae|g__Phocaeicola|s__Phocaeicola_dorei	0.00433206	0.00462569
k__Bacteria|p__Bacteroidota|c__Bacteroidia|o__Bacteroidales|f__Bacteroidaceae|g__Bacteroides|s__Bacteroides_eggerthii	0.00427099	0.00365465
k__Bacteria|p__Firmicutes_A|c__Clostridia|o__Lachnospirales|f__Lachnospiraceae|g__CAG-127|s__CAG-127_sp900767585	0.00425954	0.00326675
k__Bacteria|p__Firmicutes_A|c__Clostridia|o__Lachnospirales|f__Lachnospiraceae|g__Bariatricus|s__Bariatricus_comes	0.00423282	0.0048806
k__Bacteria|p__Bacteroidota|c__Bacteroidia|o__Bacteroidales|f__Bacteroidaceae|g__Prevotella|s__Prevotella_hominis	0.00419847	0.00379382
k__Bacteria|p__Bacteroidota|c__Bacteroidia|o__Bacteroidales|f__UBA932|g__RC9|s__RC9_sp000431015	0.00412595	0.00408315
k__Bacteria|p__Firmicutes_A|c__Clostridia|o__Lachnospirales|f__Lachnospiraceae|g__Bacteroides_F|s__Bacteroides_F_pectinophilus	0.00408779	0.00370044
k__Bacteria|p__Firmicutes_A|c__Clostridia|o__Oscillospirales|f__Ruminococcaceae|g__Faecalibacterium|s__Faecalibacterium_prausnitzii_C	0.00405344	0.00406834
k__Bacteria|p__Bacteroidota|c__Bacteroidia|o__Bacteroidales|f__Tannerellaceae|g__Parabacteroides|s__MGYG000001735	0.00403817	0.0026952
k__Bacteria|p__Bacteroidota|c__Bacteroidia|o__Bacteroidales|f__UBA932|g__RC9|s__RC9_sp900544195	0.0040229	0.00305125
k__Bacteria|p__Bacteroidota|c__Bacteroidia|o__Bacteroidales|f__Bacteroidaceae|g__Prevotella|s__Prevotella_sp900540415	0.00400382	0.00191829
k__Bacteria|p__Bacteroidota|c__Bacteroidia|o__Bacteroidales|f__Bacteroidaceae|g__Prevotella|s__Prevotella_sp900548535	0.00398473	0.00345217
k__Bacteria|p__Bacteroidota|c__Bacteroidia|o__Bacteroidales|f__Rikenellaceae|g__Tidjanibacter|s__Tidjanibacter_inops_A	0.00398473	0.00348159
k__Bacteria|p__Firmicutes_A|c__Clostridia|o__Lachnospirales|f__Lachnospiraceae|g__Blautia_A|s__Blautia_A_obeum_B	0.0039771	0.00498561
k__Bacteria|p__Firmicutes_A|c__Clostridia|o__Oscillospirales|f__Ruminococcaceae|g__Gemmiger|s__Gemmiger_formicilis	0.00391221	0.00444189
k__Bacteria|p__Firmicutes_A|c__Clostridia|o__Lachnospirales|f__Lachnospiraceae|g__Enterocloster|s__Enterocloster_clostridioformis	0.00391221	0.00481033
k__Bacteria|p__Firmicutes_A|c__Clostridia|o__Oscillospirales|f__Oscillospiraceae|g__UBA5446|s__UBA5446_sp900545405	0.0039084	0.00445671
k__Bacteria|p__Firmicutes_C|c__Negativicutes|o__Veillonellales|f__Megasphaeraceae|g__Megasphaera|s__MGYG000003747	0.00388931	0.00343647
k__Bacteria|p__Bacteroidota|c__Bacteroidia|o__Bacteroidales|f__Rikenellaceae|g__Alistipes|s__Alistipes_sp900544265	0.0038855	0.00413145
k__Bacteria|p__Firmicutes_A|c__Clostridia|o__Lachnospirales|f__Lachnospiraceae|g__Acetatifactor|s__Acetatifactor_sp900066565	0.0038855	0.00483043
k__Bacteria|p__Firmicutes_A|c__Clostridia|o__Lachnospirales|f__Lachnospiraceae|g__CAG-882|s__CAG-882_sp003486385	0.00377863	0.00412479
k__Bacteria|p__Bacteroidota|c__Bacteroidia|o__Bacteroidales|f__Marinifilaceae|g__Odoribacter|s__Odoribacter_splanchnicus	0.0034771	0.00480534
k__Bacteria|p__Bacteroidota|c__Bacteroidia|o__Bacteroidales|f__UBA932|g__RC9|s__RC9_sp000433355	0.00345802	0.00179496
k__Bacteria|p__Proteobacteria|c__Gammaproteobacteria|o__Burkholderiales|f__Burkholderiaceae|g__Sutterella|s__Sutterella_wadsworthensis_A	0.00340076	0.00876793
k__Bacteria|p__Firmicutes|c__Bacilli|o__RFN20|f__CAG-288|g__CAG-568|s__CAG-568_sp000434395	0.00332443	0.00141972
k__Bacteria|p__Firmicutes_A|c__Clostridia|o__Lachnospirales|f__Lachnospiraceae|g__Fusicatenibacter|s__Fusicatenibacter_saccharivorans	0.00312214	0.00583966
k__Bacteria|p__Bacteroidota|c__Bacteroidia|o__Bacteroidales|f__Bacteroidaceae|g__Bacteroides|s__Bacteroides_caccae	0.00309542	0.00467659
k__Bacteria|p__Firmicutes_A|c__Clostridia_A|o__Christensenellales|f__CAG-138|g__PeH17|s__PeH17_sp000435055	0.00307252	0.00492496
k__Bacteria|p__Firmicutes_A|c__Clostridia|o__Lachnospirales|f__Lachnospiraceae|g__Acetatifactor|s__Acetatifactor_sp900066365	0.003	0.00317553
k__Bacteria|p__Bacteroidota|c__Bacteroidia|o__Bacteroidales|f__Bacteroidaceae|g__Phocaeicola|s__Phocaeicola_plebeius	0.0029084	0.00539419
k__Bacteria|p__Firmicutes_C|c__Negativicutes|o__Veillonellales|f__Dialisteraceae|g__Dialister|s__Dialister_hominis	0.00286641	0.00279174
k__Bacteria|p__Bacteroidota|c__Bacteroidia|o__Bacteroidales|f__Bacteroidaceae|g__Bacteroides|s__Bacteroides_uniformis	0.00282824	0.00343918
k__Bacteria|p__Bacteroidota|c__Bacteroidia|o__Bacteroidales|f__Bacteroidaceae|g__Prevotella|s__Prevotella_sp000434975	0.00279771	0.00461455
k__Bacteria|p__Firmicutes_A|c__Clostridia|o__Lachnospirales|f__Lachnospiraceae|g__Blautia_A|s__Blautia_A_obeum	0.00279008	0.00279602
k__Bacteria|p__Firmicutes_A|c__Clostridia|o__Oscillospirales|f__Ruminococcaceae|g__CAG-115|s__CAG-115_sp003531585	0.00258779	0.00379059
k__Bacteria|p__Bacteroidota|c__Bacteroidia|o__Bacteroidales|f__Bacteroidaceae|g__Phocaeicola|s__Phocaeicola_coprophilus	0.00254198	0.00423379
k__Bacteria|p__Bacteroidota|c__Bacteroidia|o__Bacteroidales|f__Tannerellaceae|g__Parabacteroides|s__Parabacteroides_goldsteinii	0.00217557	0.00425893
k__Bacteria|p__Bacteroidota|c__Bacteroidia|o__Bacteroidales|f__Tannerellaceae|g__Parabacteroides|s__Parabacteroides_sp000436495	0.0021145	0.00272329
k__Bacteria|p__Firmicutes_A|c__Clostridia|o__Oscillospirales|f__Acutalibacteraceae|g__Eubacterium_R|s__Eubacterium_R_sp000436835	0.00208397	0.00514048
k__Bacteria|p__Firmicutes_C|c__Negativicutes|o__Veillonellales|f__Megasphaeraceae|g__Megasphaera|s__Megasphaera_sp000417505	0.00203053	0.00424845
k__Bacteria|p__Firmicutes_A|c__Clostridia|o__Lachnospirales|f__Lachnospiraceae|g__Anaerobutyricum|s__Anaerobutyricum_hallii	0.0020229	0.00372622
k__Bacteria|p__Firmicutes_A|c__Clostridia|o__Oscillospirales|f__Ruminococcaceae|g__Ruminiclostridium_E|s__Ruminiclostridium_E_siraeum	0.00196947	0.00383534
k__Bacteria|p__Bacteroidota|c__Bacteroidia|o__Bacteroidales|f__Bacteroidaceae|g__Bacteroides|s__Bacteroides_ndongoniae	0.00191221	0.00322513
k__Bacteria|p__Bacteroidota|c__Bacteroidia|o__Bacteroidales|f__Bacteroidaceae|g__Bacteroides|s__Bacteroides_togonis	0.00187405	0.00518005
k__Bacteria|p__Bacteroidota|c__Bacteroidia|o__Bacteroidales|f__Bacteroidaceae|g__Prevotella|s__Prevotella_copri_A	0.00177099	0.00355742
k__Bacteria|p__Bacteroidota|c__Bacteroidia|o__Bacteroidales|f__Bacteroidaceae|g__Prevotella|s__Prevotella_sp000436035	0.00171756	0.00369559
k__Bacteria|p__Bacteroidota|c__Bacteroidia|o__Bacteroidales|f__Bacteroidaceae|g__Prevotella|s__Prevotella_sp900544495	0.00168321	0.00520614
k__Bacteria|p__Firmicutes_A|c__Clostridia|o__Lachnospirales|f__Lachnospiraceae|g__Eisenbergiella|s__Eisenbergiella_sp900066775	0.00166412	0.00430115
k__Bacteria|p__Firmicutes_A|c__Clostridia|o__Oscillospirales|f__Acutalibacteraceae|g__CAG-217|s__CAG-217_sp000436335	0.00165649	0.00330906
k__Bacteria|p__Proteobacteria|c__Gammaproteobacteria|o__Enterobacterales|f__Enterobacteriaceae|g__Klebsiella|s__Klebsiella_pneumoniae	0.00165267	0.00245438
k__Bacteria|p__Firmicutes_A|c__Clostridia|o__Oscillospirales|f__Oscillospiraceae|g__CAG-170|s__CAG-170_sp000432135	0.00150382	0.00330272
k__Bacteria|p__Fusobacteriota|c__Fusobacteriia|o__Fusobacteriales|f__Fusobacteriaceae|g__Fusobacterium_A|s__Fusobacterium_A_sp900555485	0.00143893	0.00357002
k__Bacteria|p__Firmicutes_A|c__Clostridia|o__Lachnospirales|f__Lachnospiraceae|g__Lachnoclostridium_B|s__Lachnoclostridium_B_sp900066555	0.00141985	0.00414542
k__Bacteria|p__Firmicutes_A|c__Clostridia|o__Lachnospirales|f__Lachnospiraceae|g__Merdimonas|s__Merdimonas_faecis	0.00138931	0.00488714
k__Bacteria|p__Firmicutes_A|c__Clostridia|o__Lachnospirales|f__Lachnospiraceae|g__Mediterraneibacter|s__MGYG000004558	0.00121374	0.00484128
k__Bacteria|p__Firmicutes_A|c__Clostridia_A|o__Christensenellales|f__CAG-138|g__Phil1|s__Phil1_sp001940855	0.00110305	0.00324198
k__Bacteria|p__Bacteroidota|c__Bacteroidia|o__Bacteroidales|f__Muribaculaceae|g__CAG-279|s__CAG-279_sp000437795	0.00107634	0.00356513
k__Bacteria|p__Firmicutes_A|c__Clostridia|o__Oscillospirales|f__Ruminococcaceae|g__Faecalibacterium|s__Faecalibacterium_prausnitzii_D	0.00106107	0.00581446
k__Bacteria|p__Firmicutes_A|c__Clostridia|o__Oscillospirales|f__Butyricicoccaceae|g__Agathobaculum|s__Agathobaculum_sp003481705	0.000977099	0.00420967
k__Bacteria|p__Firmicutes_C|c__Negativicutes|o__Veillonellales|f__Dialisteraceae|g__Dialister|s__Dialister_sp000434475	0.000938931	0.00392496
k__Bacteria|p__Firmicutes_A|c__Clostridia|o__Oscillospirales|f__Ruminococcaceae|g__UBA1394|s__UBA1394_sp900538575	0.000916031	0.00268372
k__Bacteria|p__Firmicutes_A|c__Clostridia|o__Lachnospirales|f__Lachnospiraceae|g__Mediterraneibacter|s__Mediterraneibacter_lactaris	0.000912214	0.00332714
k__Bacteria|p__Bacteroidota|c__Bacteroidia|o__Bacteroidales|f__Rikenellaceae|g__Alistipes|s__Alistipes_putredinis	0.00079771	0.00412023
k__Bacteria|p__Bacteroidota|c__Bacteroidia|o__Bacteroidales|f__Bacteroidaceae|g__Prevotella|s__Prevotella_rara	0.000729008	0.0042716
k__Bacteria|p__Bacteroidota|c__Bacteroidia|o__Bacteroidales|f__Muribaculaceae|g__UBA7173|s__UBA7173_sp001701135	0.000687023	0.0016085
k__Bacteria|p__Firmicutes|c__Bacilli|o__RF39|f__UBA660|g__CAG-302|s__CAG-302_sp001916775	0.000679389	0.0020986
k__Bacteria|p__Firmicutes_C|c__Negativicutes|o__Veillonellales|f__Veillonellaceae|g__Veillonella_A|s__Veillonella_A_sp000431435	0.000652672	0.0017729
k__Bacteria|p__Bacteroidota|c__Bacteroidia|o__Bacteroidales|f__Bacteroidaceae|g__CAG-617|s__CAG-617_sp000438115	0.000603053	0.00196495
k__Bacteria|p__Actinobacteriota|c__Coriobacteriia|o__Coriobacteriales|f__Coriobacteriaceae|g__Collinsella|s__Collinsella_aerofaciens_G	0.000576336	0.00191677
k__Bacteria|p__Firmicutes_A|c__Clostridia|o__TANB77|f__CAG-508|g__CAG-273|s__CAG-273_sp003534295	0.000538168	0.00249444
k__Bacteria|p__Firmicutes|c__Bacilli|o__RF39|f__UBA660|g__CAG-460|s__CAG-460_sp000438075	0.000458015	0.00186828
k__Bacteria|p__Verrucomicrobiota|c__Verrucomicrobiae|o__Verrucomicrobiales|f__Akkermansiaceae|g__Akkermansia|s__Akkermansia_muciniphila_B	0.000377863	0.00430334
k__Bacteria|p__Proteobacteria|c__Alphaproteobacteria|o__RF32|f__CAG-239|g__CAG-495|s__CAG-495_sp000432275	0.000366412	0.00167585
k__Bacteria|p__Bacteroidota|c__Bacteroidia|o__Bacteroidales|f__Bacteroidaceae|g__Prevotellamassilia|s__Prevotellamassilia_sp900540885	0.000171756	0.0016504
k__Bacteria|p__Proteobacteria|c__Gammaproteobacteria|o__Enterobacterales|f__Succinivibrionaceae|g__Succinivibrio|s__Succinivibrio_sp000431835	0.000167939	0.000801199
k__Bacteria|p__Bacteroidota|c__Bacteroidia|o__Bacteroidales|f__Muribaculaceae|g__CAG-873|s__CAG-873_sp001701165	3.816793893130954e-05	0.00175697
k__Bacteria|p__Bacteroidota|c__Bacteroidia|o__Bacteroidales|f__Bacteroidaceae|g__Bacteroides|s__Bacteroides_fragilis	3.4351145038195806e-05	0.00633969
k__Bacteria|p__Firmicutes_A|c__Clostridia_A|o__Christensenellales|f__CAG-138|g__UMGS693|s__UMGS693_sp900544555	-3.81679e-06	0.000400291
k__Bacteria|p__Bacteroidota|c__Bacteroidia|o__Bacteroidales|f__Tannerellaceae|g__Parabacteroides|s__Parabacteroides_distasonis	-0.00029771	0.00402109
k__Bacteria|p__Firmicutes_A|c__Clostridia|o__Lachnospirales|f__Lachnospiraceae|g__Blautia_A|s__MGYG000001594	-0.000587786	0.00340163
k__Bacteria|p__Firmicutes_A|c__Clostridia|o__Oscillospirales|f__Butyricicoccaceae|g__Agathobaculum|s__Agathobaculum_butyriciproducens	-0.000625954	0.00376898
k__Bacteria|p__Proteobacteria|c__Gammaproteobacteria|o__Burkholderiales|f__Burkholderiaceae|g__Sutterella|s__Sutterella_wadsworthensis	-0.00089313	0.00291989
k__Bacteria|p__Bacteroidota|c__Bacteroidia|o__Bacteroidales|f__Bacteroidaceae|g__Prevotella|s__Prevotella_sp000436595	-0.000958015	0.00426047
k__Bacteria|p__Firmicutes_A|c__Clostridia|o__Lachnospirales|f__Lachnospiraceae|g__Acetatifactor|s__Acetatifactor_sp900772845	-0.00220229	0.00311968
k__Bacteria|p__Firmicutes_A|c__Clostridia|o__Lachnospirales|f__Lachnospiraceae|g__RUG115|s__RUG115_sp900066395	-0.00264504	0.00463509
k__Bacteria|p__Verrucomicrobiota|c__Verrucomicrobiae|o__Verrucomicrobiales|f__Akkermansiaceae|g__Akkermansia|s__Akkermansia_muciniphila	-0.00272137	0.00375257
k__Bacteria|p__Bacteroidota|c__Bacteroidia|o__Bacteroidales|f__Muribaculaceae|g__CAG-1031|s__CAG-1031_sp000431215	-0.00346565	0.00206084
k__Bacteria|p__Proteobacteria|c__Alphaproteobacteria|o__RF32|f__CAG-239|g__CAG-495|s__CAG-495_sp000436375	-0.00362595	0.00236364

[truncated: 8 more sheets: Supplementary Fig. 8, Supplementary Fig. 9, Supplementary Fig. 10, Supplementary Fig. 11, Supplementary Fig. 13, Supplementary Fig. 14, Supplementary Fig. 15, Supplementary Fig. 16]
